# Supplementary material for: Impact of mergers and acquisitions on firms’ performance adjusted to business cycle fluctuations in China
Source: PLoS One. 2025 Jan 24;20(1):e0318024. doi: 10.1371/journal.pone.0318024 (PMC11760017; doi:10.1371/journal.pone.0318024)
Supplement: S1 Data — (XLSX) [file pone.0318024.s001.xlsx]

## Sheet: data
M&A year	Financial year	Group	Industry	Stock code	Total assets (in CNY)	Operating costs, taxes and surcharges (in CNY)	Operating expenses (in CNY)	Operating revenue (in CNY)	Net profit (in CNY)
2017	2016	Mergers	Chemicals	000408	7.36072e+09	9.59422e+08	5.70684e+08	2.60288e+09	9.19244e+08
2017	2016		Chemicals	000510	1.32171e+09	1.28787e+09	1.95999e+08	1.53415e+09	5.43209e+07
2017	2016		Chemicals	000525	1.05545e+10	2.90767e+09	5.26982e+08	3.53751e+09	1.26994e+08
2017	2016		Chemicals	000553	2.98488e+09	1.61577e+09	3.09364e+08	1.85473e+09	-7.449e+07
2017	2016		Chemicals	000818	2.66571e+09	2.25758e+09	2.42224e+08	2.6056e+09	1.11543e+08
2017	2016		Chemicals	000902	7.88901e+09	6.99679e+09	5.66973e+08	8.27634e+09	5.79432e+08
2017	2016		Chemicals	000990	2.01502e+10	1.93831e+09	4.19018e+08	2.57404e+09	1.45957e+08
2017	2016		Chemicals	002057	6.87197e+08	2.7755e+08	6.37732e+07	3.44944e+08	3.42782e+07
2017	2016		Chemicals	002094	2.8843e+09	1.89833e+09	2.72895e+08	2.371e+09	1.99382e+08
2017	2016		Chemicals	002246	2.96678e+09	1.62009e+09	4.07712e+08	2.19341e+09	1.47042e+08
2017	2016		Chemicals	002250	6.00107e+09	2.0933e+09	7.26064e+08	3.09931e+09	2.69177e+08
2017	2016		Chemicals	002360	1.43088e+09	3.49057e+08	1.40791e+08	6.46493e+08	9.27378e+07
2017	2016		Chemicals	002497	3.24014e+09	9.35559e+08	3.68136e+08	1.57943e+09	1.47725e+08
2017	2016		Chemicals	002591	9.22948e+08	1.10247e+08	7.67285e+07	1.47575e+08	7.34419e+06
2017	2016		Chemicals	002632	1.60796e+09	3.54285e+08	1.02533e+08	5.21792e+08	4.43504e+07
2017	2016		Chemicals	002637	4.85802e+09	3.8275e+09	3.38914e+08	4.36066e+09	1.93174e+08
2017	2016		Chemicals	002709	2.33538e+09	1.123e+09	2.75755e+08	1.83725e+09	3.9539e+08
2017	2016		Chemicals	002734	2078529914	8.23303e+08	2.22994e+08	1.16042e+09	1.13216e+08
2017	2016		Chemicals	002741	9.95485e+08	7.65506e+08	1.60151e+08	9.91714e+08	6.31842e+07
2017	2016		Chemicals	002783	1.89756e+09	5.67148e+08	2.46934e+08	9.53713e+08	1.23538e+08
2017	2016		Chemicals	002809	1.01874e+09	2.98034e+08	6.26471e+07	4.36923e+08	6.61361e+07
2017	2016		Chemicals	300067	1.44348e+09	7.48674e+08	1.625e+08	1.00378e+09	8.07678e+07
2017	2016		Chemicals	300082	5.32213e+09	3.94239e+09	2.94231e+08	4.34712e+09	4.34364e+07
2017	2016		Chemicals	300121	1.41197e+09	9.00349e+08	1.47521e+08	1.23989e+09	1.56778e+08
2017	2016		Chemicals	300200	8.73584e+08	3.59339e+08	9.65335e+07	5.27718e+08	5.68535e+07
2017	2016		Chemicals	300261	1.89542e+09	4.80156e+08	1.52703e+08	6.61553e+08	1.9832e+07
2017	2016		Chemicals	300285	2.23322e+09	4.3468e+08	1.01031e+08	6.83708e+08	1.4459e+08
2017	2016		Chemicals	300343	5.05563e+09	1.84102e+09	1.88161e+08	2.33094e+09	1.98567e+08
2017	2016		Chemicals	300387	1.19972e+09	2.76593e+08	1.18142e+08	4.9692e+08	8.3737e+07
2017	2016		Chemicals	300398	1.14351e+09	2.21883e+08	1.18296e+08	3.9104e+08	6.77228e+07
2017	2016		Chemicals	300437	1.49329e+09	3.54605e+08	7.04961e+07	4.78774e+08	4.52368e+07
2017	2016		Chemicals	300530	5.08072e+08	6.86098e+07	1.75618e+07	1.34968e+08	4.80781e+07
2017	2016		Chemicals	300537	5.85011e+08	1.50565e+08	6.26174e+07	2.70961e+08	4.2413e+07
2017	2016		Chemicals	600273	6.80786e+09	3.27501e+09	3.57304e+08	4.50334e+09	7.43074e+08
2017	2016		Chemicals	603188	4.20802e+09	1.14319e+09	3.92584e+08	2.28752e+09	6.53401e+08
2017	2016		Chemicals	603823	1.99124e+09	1.036e+09	1.44905e+08	1.35869e+09	1.7067e+08
2017	2016	Non-mergers	Chemicals	000545	2.69595e+09	8.68921e+08	1.30714e+08	1.04607e+09	1.20804e+08
2017	2016		Chemicals	000565	1.33267e+09	2.18683e+09	1.21658e+08	2.35732e+09	2.23481e+08
2017	2016		Chemicals	000635	3.33009e+09	1.29544e+09	1.69648e+08	1.59605e+09	1.09794e+08
2017	2016		Chemicals	000707	1.06005e+10	3.79783e+09	6.9605e+08	3.97063e+09	-6.24915e+08
2017	2016		Chemicals	000731	4.74203e+09	2.15256e+09	3.94288e+08	2.37006e+09	-2.61789e+08
2017	2016		Chemicals	000737	2.79649e+09	1.61938e+09	588137264	2.1352e+09	1.80262e+07
2017	2016		Chemicals	000822	3.75551e+09	2.87975e+09	2.99776e+08	3.36075e+09	-1.23419e+08
2017	2016		Chemicals	000881	1.10956e+10	2.42343e+09	2.86261e+08	3.02278e+09	3.15595e+08
2017	2016		Chemicals	000893	5.17086e+09	2.31264e+09	5.56612e+07	2.39995e+09	1.35636e+07
2017	2016		Chemicals	000912	7.66463e+09	3.01026e+09	7.01436e+08	3.05917e+09	-6.37954e+08
2017	2016		Chemicals	000920	1.78725e+09	5.7869e+08	3.15921e+08	1.00938e+09	1.34838e+08
2017	2016		Chemicals	000930	5.43501e+09	4.87294e+09	7.18355e+08	5.60337e+09	1.33241e+08
2017	2016		Chemicals	000985	6.6278e+08	8.93974e+08	9.0396e+07	1.03251e+09	3.3342e+07
2017	2016		Chemicals	002002	1.2738e+10	4.31278e+09	7.87307e+08	6.15774e+09	8.23343e+08
2017	2016		Chemicals	002037	7.30931e+09	2.50965e+09	6.98622e+08	3.38507e+09	7.92332e+07
2017	2016		Chemicals	002054	2.94336e+09	1852815469	4.58316e+08	2.4119e+09	175294282
2017	2016		Chemicals	002068	6.17948e+09	3.61517e+09	6.2427e+08	4.3811e+09	1.02288e+08
2017	2016		Chemicals	002096	4.4577e+09	2.02651e+09	5.31877e+08	2.6614e+09	3.96656e+07
2017	2016		Chemicals	002109	4.43918e+09	1.77872e+09	2.39407e+08	2.03759e+09	2.81687e+07
2017	2016		Chemicals	002125	2.17851e+09	5.11956e+08	1.20371e+08	6.57677e+08	25735115
2017	2016		Chemicals	002136	9.6875e+08	7.01733e+08	6.81247e+07	8.19084e+08	4.49985e+07
2017	2016		Chemicals	002145	5.22595e+09	1.56405e+09	3.49219e+08	2.04817e+09	8.40907e+07
2017	2016		Chemicals	002165	2.49847e+09	1.49428e+09	2.40685e+08	1.83384e+09	1.35241e+08
2017	2016		Chemicals	002170	4.17531e+09	1.581e+09	3.43702e+08	2.00075e+09	5.11746e+07
2017	2016		Chemicals	002211	1.06779e+09	5.93999e+08	8.34706e+07	6.82812e+08	1.18245e+07
2017	2016		Chemicals	002215	3.14843e+09	1.25065e+09	1.1066e+09	1.96293e+09	-2.76418e+08
2017	2016		Chemicals	002226	5.12057e+09	7.38959e+08	4.86024e+08	1.35203e+09	8.54482e+07
2017	2016		Chemicals	002258	3.11644e+09	1.51027e+09	2.20589e+08	1.9823e+09	2.23518e+08
2017	2016		Chemicals	002274	6.15911e+09	3.78146e+09	4.01418e+08	4.0194e+09	3.0639e+07
2017	2016		Chemicals	002312	4.77306e+09	8.80151e+08	7.39682e+08	1.03945e+09	-1.30384e+09
2017	2016		Chemicals	002319	1.12568e+09	3.681e+08	1.3199e+08	5.20244e+08	8.70681e+06
2017	2016		Chemicals	002326	4.4651e+09	1.39475e+09	3.04874e+08	1.74854e+09	2.7596e+08
2017	2016		Chemicals	002341	6.21472e+09	1.01588e+09	3.81628e+08	1.3219e+09	-2.86198e+07
2017	2016		Chemicals	002361	2.60043e+09	1.07234e+09	1.46303e+08	1.41316e+09	1.68921e+08
2017	2016		Chemicals	002391	3.98952e+09	1.40308e+09	2.55142e+08	1.83282e+09	1.61419e+08
2017	2016		Chemicals	002398	2.65705e+09	9.43885e+08	2.52658e+08	1.38493e+09	1.702e+08
2017	2016		Chemicals	002407	5.25837e+09	1.71172e+09	4.68836e+08	2.85703e+09	4.75456e+08
2017	2016		Chemicals	002408	8.55046e+09	4.85098e+09	4.64333e+08	5.87524e+09	507149606
2017	2016		Chemicals	002409	1.83999e+09	6.90714e+08	1.43818e+08	8.94478e+08	6.78409e+07
2017	2016		Chemicals	002440	7.8394e+09	3.00153e+09	5.74446e+08	4352970581	6.68987e+08
2017	2016		Chemicals	002442	2.61379e+09	1.48292e+09	3.24542e+08	1.8433e+09	3.08071e+07
2017	2016		Chemicals	002455	1.95187e+09	1798912242	1.94545e+08	2.05346e+09	7.97944e+07
2017	2016		Chemicals	002469	1.52633e+09	2.58808e+08	6.1682e+07	3.50674e+08	1.83227e+07
2017	2016		Chemicals	002476	1.44985e+09	7.32154e+08	1.38345e+08	8.9801e+08	-5.4068e+06
2017	2016		Chemicals	002496	7.45899e+09	5.19245e+09	4.94658e+08	5.84036e+09	1.57165e+08
2017	2016		Chemicals	002513	4050146095	9.79914e+08	3.61164e+08	1.45669e+09	1.07181e+08
2017	2016		Chemicals	002538	4.74864e+09	2.33119e+09	2.94258e+08	2.8181e+09	2.46836e+08
2017	2016		Chemicals	002539	9.02244e+09	5.11486e+09	8.09713e+08	6.07208e+09	1.54434e+08
2017	2016		Chemicals	002584	2.37255e+09	2.50248e+09	3.10695e+08	2.92838e+09	9.06581e+07
2017	2016		Chemicals	002588	6.85799e+09	4.84228e+09	8.88791e+08	6.22888e+09	5.04175e+08
2017	2016		Chemicals	002601	1.80486e+10	2.95842e+09	6.42672e+08	4.13556e+09	4.59313e+08
2017	2016		Chemicals	002643	4.2999e+09	1.1126e+09	3.7457e+08	1.84739e+09	3.18696e+08
2017	2016		Chemicals	002648	7453895924	4.17413e+09	8.01046e+08	5.35464e+09	3.07022e+08
2017	2016		Chemicals	002666	3.3869e+09	1.89917e+09	2.93733e+08	2.37056e+09	1.44881e+08
2017	2016		Chemicals	002669	1.79565e+09	3.88284e+08	1.08358e+08	594047408	8.26251e+07
2017	2016		Chemicals	002748	1.21383e+09	7.74625e+08	1.00144e+08	1.00083e+09	1.04678e+08
2017	2016		Chemicals	002749	9.94723e+08	3.0631e+08	1.45661e+08	6.14263e+08	1.39247e+08
2017	2016		Chemicals	002753	1.07818e+09	8.27645e+08	1.60505e+08	1.09626e+09	7.9209e+07
2017	2016		Chemicals	002802	5.75686e+08	2.20772e+08	3.79829e+07	3.14728e+08	5.26201e+07
2017	2016		Chemicals	002805	5.64487e+08	2.03755e+08	2.75267e+07	2.56426e+08	2.26888e+07
2017	2016		Chemicals	002810	9.07128e+08	4.36882e+08	7.48466e+07	5.7017e+08	4.67738e+07
2017	2016		Chemicals	002827	9.283e+08	2.05745e+08	8.82197e+07	4.23008e+08	1.09646e+08
2017	2016		Chemicals	300019	9.22989e+08	4.3818e+08	1.1949e+08	6.52473e+08	9.08372e+07
2017	2016		Chemicals	300037	2.79712e+09	9.88236e+08	2.86037e+08	1.58921e+09	2.62962e+08
2017	2016		Chemicals	300041	1.82622e+09	7.62251e+08	2.64663e+08	1.1316e+09	9.6514e+07
2017	2016		Chemicals	300054	2.9876e+09	8.3571e+08	1.71888e+08	1.30633e+09	2.57735e+08
2017	2016		Chemicals	300107	9.43377e+08	2.6785e+08	5.0714e+07	3.3119e+08	2.27528e+07
2017	2016		Chemicals	300109	1.3099e+09	2.2693e+08	7.32926e+07	4.00619e+08	8.02233e+07
2017	2016		Chemicals	300132	7.1533e+08	4.45316e+08	6.99272e+07	5.57291e+08	3.27346e+07
2017	2016		Chemicals	300135	2.90225e+09	1.19243e+09	2.11242e+08	1.37994e+09	2.53167e+07
2017	2016		Chemicals	300174	1.10249e+09	5.11873e+08	1.31906e+08	6.52503e+08	6.2937e+07
2017	2016		Chemicals	300214	1.47612e+09	1.32891e+09	1.15889e+08	1.54703e+09	7.99841e+07
2017	2016		Chemicals	300225	1.15715e+09	5.65107e+08	1.34417e+08	7.90307e+08	5.98241e+07
2017	2016		Chemicals	300236	1.4701e+09	2.46082e+08	1.03423e+08	4.13835e+08	5.33284e+07
2017	2016		Chemicals	300243	8.64191e+08	6.50708e+08	1.81627e+08	8.73515e+08	1.78112e+07
2017	2016		Chemicals	300405	1.67787e+09	6.43549e+08	1.10981e+08	7.76695e+08	1.57082e+07
2017	2016		Chemicals	300429	1.0909e+09	2.54477e+08	6.54891e+07	4.39581e+08	1.15608e+08
2017	2016		Chemicals	300446	5.43068e+08	1.00239e+08	4.13322e+07	2.6143e+08	1.07978e+08
2017	2016		Chemicals	300481	5.21915e+08	2.55166e+08	5.19831e+07	3.75797e+08	6.45861e+07
2017	2016		Chemicals	300487	8.92445e+08	2.08832e+08	5.33907e+07	3.32406e+08	6.16956e+07
2017	2016		Chemicals	300505	7.94738e+08	4.27262e+08	1.56425e+08	6.46805e+08	5.80873e+07
2017	2016		Chemicals	300522	6.02839e+08	1.55137e+08	5.45431e+07	2.74533e+08	6.46512e+07
2017	2016		Chemicals	300535	6.89785e+08	1.50363e+08	7.95503e+07	2.99157e+08	5.78058e+07
2017	2016		Chemicals	300568	1.8761e+09	2.08513e+08	1.18657e+08	5.05698e+08	1.53332e+08
2017	2016		Chemicals	300575	1.43788e+09	7.14821e+08	8.89249e+07	8.98467e+08	7.71593e+07
2017	2016		Chemicals	300596	9.02965e+08	5.93616e+08	1.05861e+08	8.08313e+08	9.06417e+07
2017	2016		Chemicals	600075	8.52733e+09	4.30475e+09	6.03489e+08	5.59739e+09	4.42009e+08
2017	2016		Chemicals	600078	7.26101e+09	2.8277e+09	3.44229e+08	3.26825e+09	7.14847e+07
2017	2016		Chemicals	600135	2.05804e+09	1.18271e+09	1.86759e+08	1.42146e+09	4.53691e+07
2017	2016		Chemicals	600165	3.34594e+09	2.65373e+09	3.08802e+08	2.78505e+09	-1.878e+08
2017	2016		Chemicals	600230	3.7465e+09	1.98435e+09	4.35751e+08	2.9439e+09	4.18334e+08
2017	2016		Chemicals	600249	3.27685e+09	1.36247e+09	3.94521e+08	1.56184e+09	-6.67625e+06
2017	2016		Chemicals	600315	7.63245e+09	2.43303e+09	3.28821e+09	5.96227e+09	2.00981e+08
2017	2016		Chemicals	600319	1.70987e+09	1.40026e+09	2.2163e+08	1.45744e+09	8.88557e+06
2017	2016		Chemicals	600328	6.39333e+09	1.76315e+09	6.03233e+08	2.52492e+09	1.1545e+08
2017	2016		Chemicals	600367	1.6545e+09	8.82429e+08	1.92385e+08	1.17196e+09	5.42476e+07
2017	2016		Chemicals	600370	1.69714e+09	8.41425e+08	4.03416e+07	9.76756e+08	6.44945e+07
2017	2016		Chemicals	600378	9.88922e+08	2.90713e+08	6.50608e+07	3.91545e+08	2.58468e+07
2017	2016		Chemicals	600389	3.25472e+09	4.44048e+09	2.2591e+08	4.75149e+09	5.23804e+07
2017	2016		Chemicals	600423	3699181387	2.14536e+09	4.97922e+08	2.07641e+09	-8.1624e+08
2017	2016		Chemicals	600426	1.32055e+10	6.20376e+09	4.61421e+08	7.70106e+09	8.7549e+08
2017	2016		Chemicals	600470	5.83721e+09	4.20346e+09	4.6877e+08	4.45696e+09	-2.06892e+08
2017	2016		Chemicals	600486	5.70048e+09	2.21274e+09	2.53781e+08	2.92897e+09	4.55743e+08
2017	2016		Chemicals	600589	5.05486e+09	1.0971e+09	2.18894e+08	1.43727e+09	1.00766e+08
2017	2016		Chemicals	600596	7.99448e+09	5.92836e+09	8.44843e+08	6.80249e+09	8.72437e+07
2017	2016		Chemicals	600610	1.88289e+09	5.28805e+08	3.44574e+07	6.08445e+08	3.10683e+07
2017	2016		Chemicals	600618	4.48962e+09	6.15743e+09	7.39538e+08	6.7544e+09	-3.36517e+08
2017	2016		Chemicals	600722	1.26153e+09	6.20348e+08	1.44288e+07	6.73684e+08	4.31308e+07
2017	2016		Chemicals	600727	1.49496e+09	4.12086e+08	6.95231e+07	5.1346e+08	3.01584e+07
2017	2016		Chemicals	600731	1.81981e+09	8.70903e+08	2.14012e+08	1.13082e+09	3.00685e+07
2017	2016		Chemicals	600746	6.3699e+08	5.42714e+08	3.96568e+07	6.23472e+08	2.17827e+07
2017	2016		Chemicals	600796	1.02852e+09	3.25604e+08	79703094	4.44081e+08	4.02173e+07
2017	2016		Chemicals	600844	3.30915e+09	6.71461e+08	3.19834e+08	7.12008e+08	-2.53904e+08
2017	2016		Chemicals	601208	3.08345e+09	1.34264e+09	2.6289e+08	1.67389e+09	6.37193e+07
2017	2016		Chemicals	601216	1.80319e+10	3.32054e+09	1.00903e+09	5.71405e+09	1.58349e+09
2017	2016		Chemicals	601678	7.18134e+09	3.77991e+09	5.081e+08	4.86238e+09	3.64761e+08
2017	2016		Chemicals	603010	1.40572e+09	9.24658e+08	1.24049e+08	1.22655e+09	1.49367e+08
2017	2016		Chemicals	603026	2.20101e+09	3.37973e+09	1.5587e+08	3.79092e+09	1.87686e+08
2017	2016		Chemicals	603067	1.14795e+09	6.22509e+08	1.65061e+08	8.74508e+08	7.96608e+07
2017	2016		Chemicals	603077	1.29278e+10	2.67285e+09	5.33097e+08	3.46255e+09	3.21467e+08
2017	2016		Chemicals	603227	2.77531e+09	7.0005e+08	2.00199e+08	9.28159e+08	-7.30719e+06
2017	2016		Chemicals	603360	6.26368e+08	2.01467e+08	7.49936e+07	3.89434e+08	9.7946e+07
2017	2016		Chemicals	603585	1.89506e+09	9.08069e+08	1.43302e+08	1.35057e+09	2.57442e+08
2017	2016		Chemicals	603599	3.38115e+09	1.03895e+09	2.49699e+08	1.50217e+09	1.81131e+08
2017	2016		Chemicals	603639	1.18997e+09	6.61817e+08	1.85441e+08	1.02555e+09	1.46137e+08
2017	2016		Chemicals	603737	1.70272e+09	1.09609e+09	7.00888e+08	1.94821e+09	1.33658e+08
2017	2016		Chemicals	603822	1.00023e+09	4.00665e+08	5.67024e+07	5.06196e+08	4.34457e+07
2017	2016		Chemicals	603928	1.1982e+09	5.92166e+08	1.10763e+08	8.20751e+08	1.03193e+08
2017	2016		Chemicals	603968	1.74393e+09	1.062e+09	1.13058e+08	1.32991e+09	1.47731e+08
2017	2016		Chemicals	603977	1.20298e+09	2.54545e+08	1.50162e+08	4.71901e+08	1.0319e+08
2017	2016		Chemicals	833819	1.16814e+10	3.76071e+09	4.58624e+08	4.55783e+09	1.93294e+08
2017	2016	Mergers	Pharmaceuticals	000566	9.60729e+09	7.41293e+08	5.94295e+08	1.50895e+09	1.59334e+08
2017	2016		Pharmaceuticals	002082	1.65842e+09	9.01954e+09	8.75938e+07	9.18347e+09	7.33849e+07
2017	2016		Pharmaceuticals	002317	4.22541e+09	5.38909e+08	7.28914e+08	1.69249e+09	4.20487e+08
2017	2016		Pharmaceuticals	002424	4.23596e+09	8.20752e+08	8.03119e+08	2.21421e+09	4.86262e+08
2017	2016		Pharmaceuticals	002755	6.90575e+08	1.44365e+08	3.65148e+07	1.78358e+08	4.60465e+06
2017	2016		Pharmaceuticals	300006	2.48411e+09	5.88274e+08	3.39518e+08	9.90216e+08	1.25319e+06
2017	2016		Pharmaceuticals	300009	1.96524e+09	2.28767e+08	4.03767e+08	8.49216e+08	1.97873e+08
2017	2016		Pharmaceuticals	300108	2.55477e+09	4.67103e+08	9.64828e+07	7.46504e+08	1.89874e+08
2017	2016		Pharmaceuticals	300204	2.3506e+09	7.76191e+07	1.05692e+09	1.40332e+09	2.54871e+08
2017	2016		Pharmaceuticals	300233	2.25688e+09	1.04032e+09	2.26637e+08	1.42039e+09	1.56248e+08
2017	2016		Pharmaceuticals	300363	2.87145e+09	8.14806e+08	2.72519e+08	1.32663e+09	1.62447e+08
2017	2016		Pharmaceuticals	300381	3.20982e+09	9.31102e+08	4.21887e+08	1.51244e+09	1.45314e+08
2017	2016		Pharmaceuticals	300434	4.83793e+08	1.08249e+08	3.31555e+07	1.62414e+08	2.51595e+07
2017	2016		Pharmaceuticals	300452	5.1285e+08	1.92991e+08	4.27502e+07	2.86403e+08	4.87856e+07
2017	2016		Pharmaceuticals	300463	2.69833e+09	6.94737e+08	4.05274e+08	1.48878e+09	3.2889e+08
2017	2016		Pharmaceuticals	300482	1.00575e+09	1.74732e+08	2.25295e+08	5.47353e+08	1.45507e+08
2017	2016		Pharmaceuticals	300497	1.39837e+09	4.4431e+08	1.3225e+08	7.63687e+08	1.7252e+08
2017	2016		Pharmaceuticals	300501	6.83893e+08	1.8608e+08	4.48959e+07	3.01276e+08	6.49688e+07
2017	2016		Pharmaceuticals	300558	2.1673e+09	5.26801e+07	6.19517e+08	1.03506e+09	3.67865e+08
2017	2016		Pharmaceuticals	600079	2.64275e+10	7.89496e+09	3.37141e+09	1.2331e+10	1.08015e+09
2017	2016		Pharmaceuticals	600252	6.48946e+09	4.82601e+08	4.99007e+08	1.67006e+09	4.89328e+08
2017	2016		Pharmaceuticals	600488	3.00173e+09	1.00837e+09	1.31024e+08	1.2066e+09	6.39699e+07
2017	2016		Pharmaceuticals	600566	4.98761e+09	7.80835e+08	2.83649e+09	4.67789e+09	9.34365e+08
2017	2016		Pharmaceuticals	600671	3.06193e+08	7.93518e+07	5.58594e+07	1.23725e+08	2.62694e+06
2017	2016		Pharmaceuticals	600781	1.27293e+09	2.90665e+08	1.82647e+08	4.95631e+08	2.22337e+07
2017	2016		Pharmaceuticals	603658	1.82144e+09	2.90575e+08	2.92001e+08	9.80223e+08	3.49758e+08
2017	2016		Pharmaceuticals	603858	1.8675e+10	2.32647e+09	7.97909e+09	1.23209e+10	1.76991e+09
2017	2016	Non-mergers	Pharmaceuticals	000153	2.49037e+09	1.5151e+09	4.54048e+08	2.03368e+09	4.57112e+07
2017	2016		Pharmaceuticals	000403	1.2796e+09	2.52305e+08	2.51087e+08	5.61214e+08	4.08962e+07
2017	2016		Pharmaceuticals	000423	9.94957e+09	2.15707e+09	2.09426e+09	6.31714e+09	1.85514e+09
2017	2016		Pharmaceuticals	000513	1.05293e+10	2.86814e+09	3.80039e+09	7.65178e+09	8.29916e+08
2017	2016		Pharmaceuticals	000518	1.01736e+09	1.16973e+08	2.02027e+08	3.27313e+08	5.60866e+06
2017	2016		Pharmaceuticals	000534	2.35589e+09	1.37859e+08	1.28479e+08	1.9468e+08	7.15318e+07
2017	2016		Pharmaceuticals	000590	6.30679e+08	1.58821e+08	1.35075e+08	3.17411e+08	5.01082e+07
2017	2016		Pharmaceuticals	000597	9.78998e+09	3.35795e+09	1.38481e+09	4.8144e+09	2.63452e+07
2017	2016		Pharmaceuticals	000623	2.03405e+10	8.4684e+08	1.51295e+09	2.7367e+09	1.65584e+09
2017	2016		Pharmaceuticals	000650	3.8649e+09	2.29388e+09	7.36543e+08	3.56708e+09	4.30792e+08
2017	2016		Pharmaceuticals	000661	6.20352e+09	6.9793e+08	1.38296e+09	2.89744e+09	6.7692e+08
2017	2016		Pharmaceuticals	000739	5.61896e+09	3.48739e+09	9.85772e+08	4.77219e+09	2.62897e+08
2017	2016		Pharmaceuticals	000756	4.72279e+09	3.06394e+09	7.92028e+08	4.01496e+09	1.33047e+08
2017	2016		Pharmaceuticals	000766	5.30352e+09	2.83497e+08	3.61888e+08	8.50083e+08	2.1192e+08
2017	2016		Pharmaceuticals	000788	2.04178e+09	1.67787e+09	3.43786e+08	2.07026e+09	1.11672e+07
2017	2016		Pharmaceuticals	000790	1.09103e+09	2.71594e+08	2.46713e+08	5.75194e+08	8.24974e+07
2017	2016		Pharmaceuticals	000813	3.92693e+09	2.48107e+08	4.10824e+08	1.443e+09	6.59199e+08
2017	2016		Pharmaceuticals	000908	5.13401e+09	6.01352e+08	1.59362e+09	2.6405e+09	3.88104e+08
2017	2016		Pharmaceuticals	000915	2.48221e+09	6.39072e+08	5.05528e+08	1.54473e+09	3.50957e+08
2017	2016		Pharmaceuticals	000919	3.85788e+09	2.86321e+09	4.47408e+08	3.57865e+09	2.22334e+08
2017	2016		Pharmaceuticals	000931	3.147e+09	8.26358e+08	6.10466e+08	1.47857e+09	4.50306e+07
2017	2016		Pharmaceuticals	000952	1.63388e+09	3.58261e+08	1.88103e+08	7.14724e+08	1.45317e+08
2017	2016		Pharmaceuticals	000953	7.85176e+08	4.58273e+08	1.19903e+08	3.98328e+08	-1.41761e+08
2017	2016		Pharmaceuticals	000989	4.79779e+09	1.11429e+09	8.50844e+08	2.6738e+09	6.51956e+08
2017	2016		Pharmaceuticals	000999	1.35517e+10	3.51296e+09	4.16747e+09	8.98172e+09	1.20776e+09
2017	2016		Pharmaceuticals	002001	1.14104e+10	2.63755e+09	6.22996e+08	4.69628e+09	1.22538e+09
2017	2016		Pharmaceuticals	002007	4.65046e+09	7.81058e+08	3.26374e+08	1.93467e+09	7.71364e+08
2017	2016		Pharmaceuticals	002019	6.9835e+09	1.78299e+09	7.72662e+08	3.5046e+09	6.83396e+08
2017	2016		Pharmaceuticals	002020	3.29063e+09	8.91656e+08	7.56077e+08	1.87546e+09	2.03178e+08
2017	2016		Pharmaceuticals	002022	2.32319e+09	8.2779e+08	3.13264e+08	1.39667e+09	2.30828e+08
2017	2016		Pharmaceuticals	002030	4.13966e+09	9.15482e+08	5.87053e+08	1.60856e+09	1.35912e+08
2017	2016		Pharmaceuticals	002038	4.08127e+09	3.64821e+08	1.64658e+08	1.00985e+09	4.47386e+08
2017	2016		Pharmaceuticals	002099	6.9056e+09	1.39734e+09	4.74923e+08	2.43386e+09	2.24562e+08
2017	2016		Pharmaceuticals	002102	7.11983e+09	6.04182e+08	1.54092e+08	8.87207e+08	2.47519e+08
2017	2016		Pharmaceuticals	002107	7.05626e+08	1.54881e+08	3.39902e+08	5.62846e+08	6.14539e+07
2017	2016		Pharmaceuticals	002118	6.63383e+09	2.27812e+08	4.29421e+08	8.19516e+08	1.62674e+08
2017	2016		Pharmaceuticals	002166	2.43127e+09	4.20402e+08	7.75214e+07	5.71448e+08	6.95546e+07
2017	2016		Pharmaceuticals	002198	1.09925e+09	1.17108e+08	2.63524e+08	4.49951e+08	5.5172e+07
2017	2016		Pharmaceuticals	002252	1.32256e+10	8.578e+08	3.35195e+08	2.32625e+09	1.65041e+09
2017	2016		Pharmaceuticals	002262	2.97489e+09	1.66093e+09	9.89194e+08	3017785760	3.01686e+08
2017	2016		Pharmaceuticals	002275	2.86985e+09	4.39144e+08	6.2181e+08	1.52522e+09	3.9366e+08
2017	2016		Pharmaceuticals	002287	2.07569e+09	1.70803e+08	5.46219e+08	9.68354e+08	2.87786e+08
2017	2016		Pharmaceuticals	002294	6.53414e+09	1.01481e+09	1.18296e+09	3.83349e+09	1.39004e+09
2017	2016		Pharmaceuticals	002332	3.62074e+09	1.25596e+09	1.07258e+09	2.50373e+09	1.46413e+08
2017	2016		Pharmaceuticals	002349	2.53049e+09	4.53447e+08	2.41176e+08	8.81487e+08	1.7346e+08
2017	2016		Pharmaceuticals	002365	1.27332e+09	4.1568e+08	8.43846e+07	5.494e+08	6.19887e+07
2017	2016		Pharmaceuticals	002370	2.43215e+09	4.66429e+08	1.7987e+08	7.62342e+08	9.87806e+07
2017	2016		Pharmaceuticals	002390	1.07971e+10	4.0745e+09	7.81216e+08	5.15703e+09	2.42704e+08
2017	2016		Pharmaceuticals	002393	3.48575e+09	3.82537e+08	3.24869e+08	8.46853e+08	1.15606e+08
2017	2016		Pharmaceuticals	002399	1.29136e+10	1.56179e+09	3.54089e+08	2.26093e+09	3.86118e+08
2017	2016		Pharmaceuticals	002411	1.80616e+10	1.73316e+09	9.21036e+08	3.7239e+09	9.62059e+08
2017	2016		Pharmaceuticals	002412	1.67439e+09	2.45019e+08	4.62114e+08	7.98467e+08	7.41612e+07
2017	2016		Pharmaceuticals	002422	23409878945	4973540232	2799139345	8565943415	624324806
2017	2016		Pharmaceuticals	002433	6.87919e+09	2.27147e+09	5.32092e+08	3.07545e+09	2.5288e+08
2017	2016		Pharmaceuticals	002435	5.8866e+09	1.44078e+09	3.26083e+08	2.115e+09	2.9926e+08
2017	2016		Pharmaceuticals	002437	8.66654e+09	1.28738e+09	8.69666e+08	2.98373e+09	7.28399e+08
2017	2016		Pharmaceuticals	002550	3.03388e+09	2.8388e+08	2.29409e+08	7.76389e+08	2.24683e+08
2017	2016		Pharmaceuticals	002562	2.38205e+09	6.69241e+08	1.79199e+08	1.0634e+09	1.9105e+08
2017	2016		Pharmaceuticals	002566	2.67072e+09	2.63047e+08	6.34869e+08	9.39013e+08	1.67512e+07
2017	2016		Pharmaceuticals	002581	2.68754e+09	3.09494e+08	5.2157e+08	1.26488e+09	4.16515e+08
2017	2016		Pharmaceuticals	002603	6.25045e+09	1.36107e+09	1.83628e+09	3.82016e+09	5.35926e+08
2017	2016		Pharmaceuticals	002644	2.03671e+09	2.5971e+08	3.8407e+07	3.63255e+08	6.09262e+07
2017	2016		Pharmaceuticals	002653	3.71435e+09	3.93855e+08	7.56223e+08	1.43561e+09	4.52647e+08
2017	2016		Pharmaceuticals	002675	4.26794e+09	6.25789e+08	3.01688e+08	1.15845e+09	2.00315e+08
2017	2016		Pharmaceuticals	002688	2.66234e+09	9.98951e+08	2.83381e+08	1.49569e+09	1.74233e+08
2017	2016		Pharmaceuticals	002693	1.16553e+09	7.33345e+07	1.89926e+08	1.45136e+08	-3.88411e+08
2017	2016		Pharmaceuticals	002728	1.60319e+09	3.5062e+08	2.03999e+08	6.55857e+08	9.4777e+07
2017	2016		Pharmaceuticals	002737	4.22364e+09	1.45605e+09	1.55135e+09	3.36358e+09	3.3924e+08
2017	2016		Pharmaceuticals	002750	7.5968e+08	5.02256e+07	1.05775e+08	2.23631e+08	9.1001e+07
2017	2016		Pharmaceuticals	002773	3.75816e+09	2.8928e+08	1.70848e+09	2.54003e+09	5.0012e+08
2017	2016		Pharmaceuticals	002793	8.12893e+08	4.59222e+08	7.01264e+07	6.37397e+08	1.00363e+08
2017	2016		Pharmaceuticals	002817	6.99358e+08	1.64926e+08	6.0345e+07	2.83435e+08	5.22848e+07
2017	2016		Pharmaceuticals	002821	2.4449e+09	5.49673e+08	2.32975e+08	1.10319e+09	2.75605e+08
2017	2016		Pharmaceuticals	002826	6.46361e+08	1.39619e+08	2.60093e+08	4.51922e+08	5.53585e+07
2017	2016		Pharmaceuticals	300016	9.56093e+08	1.60625e+08	2.44138e+08	4.98861e+08	1.55051e+07
2017	2016		Pharmaceuticals	300026	7.28131e+09	1.0166e+09	2.09609e+09	3.86702e+09	6.61076e+08
2017	2016		Pharmaceuticals	300039	2.52792e+09	2.97892e+08	8.63201e+08	1.49715e+09	2.82607e+08
2017	2016		Pharmaceuticals	300086	2.18946e+09	2.81624e+08	1.61048e+08	4.71475e+08	3.86777e+07
2017	2016		Pharmaceuticals	300110	2.72492e+09	7.11303e+08	4.95518e+08	1.24897e+09	2.24068e+07
2017	2016		Pharmaceuticals	300111	2.80379e+09	1.26823e+09	2.16469e+08	1.6028e+09	2.99604e+07
2017	2016		Pharmaceuticals	300119	2.73317e+09	4.25846e+08	3.84916e+08	9.69858e+08	1.53298e+08
2017	2016		Pharmaceuticals	300122	2.70947e+09	4.07571e+07	3.37524e+08	4.45947e+08	3.25203e+07
2017	2016		Pharmaceuticals	300142	6.32401e+09	2.87492e+08	5.2081e+08	5.91005e+08	3.00204e+07
2017	2016		Pharmaceuticals	300147	7.98873e+09	1.28995e+09	4.98661e+08	1.86209e+09	9.7637e+07
2017	2016		Pharmaceuticals	300158	6.87472e+09	1.85954e+09	1.18247e+09	3.283e+09	1.93131e+08
2017	2016		Pharmaceuticals	300181	2.03785e+09	3.49759e+08	4.40495e+08	8.40038e+08	8.1973e+07
2017	2016		Pharmaceuticals	300194	4.39762e+09	7.05399e+08	3.39956e+08	1.29702e+09	2.22126e+08
2017	2016		Pharmaceuticals	300199	4.45701e+09	1.8191e+08	3.49404e+08	8.55048e+08	2.91925e+08
2017	2016		Pharmaceuticals	300239	8.33132e+08	2.54866e+08	4.67262e+07	3.16594e+08	1.9227e+07
2017	2016		Pharmaceuticals	300254	1.43259e+09	2.64024e+08	4.47901e+08	7.46077e+08	3.75596e+07
2017	2016		Pharmaceuticals	300255	3.13197e+09	4.07976e+08	5.12448e+08	1.11841e+09	1.78315e+08
2017	2016		Pharmaceuticals	300267	5.43325e+09	1.54157e+09	2.96231e+08	2.70582e+09	7.81704e+08
2017	2016		Pharmaceuticals	300289	1.66284e+09	2.47232e+08	1.7508e+08	5.33392e+08	9.16296e+07
2017	2016		Pharmaceuticals	300294	2.41948e+09	3.60611e+08	2.59637e+08	9.46596e+08	2.77555e+08
2017	2016		Pharmaceuticals	300357	6.96895e+08	1.27987e+07	1.44916e+08	3.12086e+08	1.29201e+08
2017	2016		Pharmaceuticals	300406	1.47111e+09	2.19074e+08	1.31246e+08	6.67403e+08	2.71646e+08
2017	2016		Pharmaceuticals	300436	7.00666e+08	4.65259e+07	1.91944e+08	3.12883e+08	6.6413e+07
2017	2016		Pharmaceuticals	300439	3.41824e+09	4.96898e+08	3.71865e+08	1.05915e+09	1.81371e+08
2017	2016		Pharmaceuticals	300485	2.21659e+09	2.11708e+08	1.57428e+08	6.16238e+08	2.58347e+08
2017	2016		Pharmaceuticals	300519	7.00951e+08	1.14962e+08	6.8877e+07	3.15314e+08	1.18959e+08
2017	2016		Pharmaceuticals	300534	7.63476e+08	1.76858e+08	3.98323e+07	2.69681e+08	4.72523e+07
2017	2016		Pharmaceuticals	300573	7.21414e+08	9.23333e+07	1.95557e+08	3.391e+08	5.42793e+07
2017	2016		Pharmaceuticals	300583	9.36232e+08	3.82795e+08	6.98008e+07	5.68246e+08	9.6348e+07
2017	2016		Pharmaceuticals	300584	3.70776e+08	9.58559e+07	1.31564e+08	2.80828e+08	4.52364e+07
2017	2016		Pharmaceuticals	300601	1.6009e+09	1.22891e+08	3.24536e+08	5.51941e+08	8.62135e+07
2017	2016		Pharmaceuticals	600062	8.24155e+09	2.66976e+09	1.96027e+09	5.4948e+09	7.39247e+08
2017	2016		Pharmaceuticals	600080	1.44395e+09	2.58815e+08	3.6755e+08	6.66645e+08	2.78077e+07
2017	2016		Pharmaceuticals	600085	1.706e+10	6.66088e+09	3.46508e+09	1.20907e+10	1.56218e+09
2017	2016		Pharmaceuticals	600129	9.42022e+09	5.5039e+09	2.80487e+09	7.78806e+09	8.49268e+08
2017	2016		Pharmaceuticals	600161	5.78323e+09	1.0083e+09	6.6935e+08	2.09573e+09	3.03005e+08
2017	2016		Pharmaceuticals	600195	6.03068e+09	2.82998e+09	8.91674e+08	3.97387e+09	3.60624e+08
2017	2016		Pharmaceuticals	600200	5.23955e+09	3.57719e+09	3.81796e+08	3.98929e+09	7.80498e+07
2017	2016		Pharmaceuticals	600201	4.34771e+09	3.48528e+08	3.98994e+08	1.51702e+09	6.42764e+08
2017	2016		Pharmaceuticals	600211	2.29068e+09	1.98985e+08	4.09304e+08	7.96807e+08	1.99397e+08
2017	2016		Pharmaceuticals	600216	8.8143e+09	3.81867e+09	7.49957e+08	5.2792e+09	4.44342e+08
2017	2016		Pharmaceuticals	600222	2.65083e+09	6.54333e+08	2.88117e+08	9.53307e+08	1.8533e+06
2017	2016		Pharmaceuticals	600227	7.16318e+09	2.32297e+09	6.10775e+08	2731681385	-4.00086e+08
2017	2016		Pharmaceuticals	600267	2.07583e+10	7.10253e+09	2.57629e+09	9.73342e+09	6.18529e+07
2017	2016		Pharmaceuticals	600276	1.43301e+10	1.63729e+09	6.45204e+09	1.10937e+10	2.63419e+09
2017	2016		Pharmaceuticals	600285	2.98152e+09	4.90253e+08	7.80537e+08	1.43931e+09	3.47724e+08
2017	2016		Pharmaceuticals	600299	19943821352	5732620327	1717675073	10688263140	2316181165
2017	2016		Pharmaceuticals	600329	6.36068e+09	4.23516e+09	1.65059e+09	6.17882e+09	4.07612e+08
2017	2016		Pharmaceuticals	600351	4.20551e+09	1.03715e+09	8.28725e+08	1.80611e+09	2.70407e+07
2017	2016		Pharmaceuticals	600380	1.60717e+10	3.82198e+09	4.86298e+09	9.72154e+09	9.74408e+08
2017	2016		Pharmaceuticals	600420	1.50151e+10	5.94908e+09	2.22277e+09	9.12577e+09	8.54032e+08
2017	2016		Pharmaceuticals	600422	5.40226e+09	3.17447e+09	1.53395e+09	5.1006e+09	4.09518e+08
2017	2016		Pharmaceuticals	600436	5.03782e+09	1.20939e+09	4.8159e+08	2.30895e+09	5.06817e+08
2017	2016		Pharmaceuticals	600479	3.03209e+09	1.60715e+09	1.071e+09	2.86489e+09	1.73361e+08
2017	2016		Pharmaceuticals	600513	1.06628e+09	2.59573e+08	2.68407e+08	6.04861e+08	6.25257e+07
2017	2016		Pharmaceuticals	600521	6.72638e+09	2.09301e+09	1.46622e+09	4.09285e+09	4.56899e+08
2017	2016		Pharmaceuticals	600530	2.46514e+09	1.11135e+08	1.96313e+08	2.53267e+08	1.14403e+08
2017	2016		Pharmaceuticals	600557	4.73011e+09	8.19311e+08	1793115122	3.00028e+09	3.76146e+08
2017	2016		Pharmaceuticals	600568	7.13752e+09	7.45499e+08	1.53954e+08	1.09898e+09	2.92703e+08
2017	2016		Pharmaceuticals	600572	8.49521e+09	3.20761e+09	2.14857e+09	6.02037e+09	4.04143e+08
2017	2016		Pharmaceuticals	600594	6.58892e+09	9.30382e+08	2.28685e+09	3.68682e+09	3.81568e+08
2017	2016		Pharmaceuticals	600613	3.0025e+09	5.68882e+08	8.24879e+08	1.59787e+09	1.76652e+08
2017	2016		Pharmaceuticals	600624	2.30499e+09	4.45829e+08	1.82721e+08	6.71242e+08	4.21074e+07
2017	2016		Pharmaceuticals	600750	3.06575e+09	4.8853e+08	6.37495e+08	1.56186e+09	3.7976e+08
2017	2016		Pharmaceuticals	600771	2.14287e+09	2.24569e+08	5.27768e+08	9.36993e+08	1.53907e+08
2017	2016		Pharmaceuticals	600789	4.17804e+09	1946679021	5.03254e+08	2.50559e+09	2.95066e+07
2017	2016		Pharmaceuticals	600812	1.64763e+10	6.59935e+09	1.52349e+09	8.08246e+09	5.16313e+07
2017	2016		Pharmaceuticals	600851	5.42797e+09	7.82424e+08	2.94427e+08	1.01181e+09	4.40541e+07
2017	2016		Pharmaceuticals	600867	4.67501e+09	5.10828e+08	7.69921e+08	2.04039e+09	6.39206e+08
2017	2016		Pharmaceuticals	600993	2.49673e+09	1.35576e+09	5.12634e+08	2.10281e+09	2.32997e+08
2017	2016		Pharmaceuticals	603168	1.84212e+09	2.4415e+08	4.9921e+08	9.78732e+08	2.75717e+08
2017	2016		Pharmaceuticals	603222	9.22425e+08	2.52817e+08	1.52319e+08	4.50379e+08	3.96277e+07
2017	2016		Pharmaceuticals	603456	2.99881e+09	1.24602e+09	2.71845e+08	1.65318e+09	1.11375e+08
2017	2016		Pharmaceuticals	603520	1.89352e+09	4.23247e+08	1.56779e+08	6.72945e+08	7.59056e+07
2017	2016		Pharmaceuticals	603566	1.73683e+09	1.73567e+08	2.41211e+08	5.83102e+08	1.88002e+08
2017	2016		Pharmaceuticals	603567	6.41899e+09	8.89684e+08	1.03672e+09	2.39124e+09	4.96659e+08
2017	2016		Pharmaceuticals	603669	1.34402e+09	2.0902e+08	1.55589e+08	4.78589e+08	1.53925e+08
2017	2016		Pharmaceuticals	603718	1.4799e+09	8.58615e+07	1.95524e+08	3.43339e+08	7.00457e+07
2017	2016		Pharmaceuticals	603998	1.271e+09	2.7932e+08	1.68272e+08	5.34257e+08	7.34348e+07
2017	2016		Pharmaceuticals	833266	1.13713e+09	1.17291e+08	3.88856e+08	5.89823e+08	9.75545e+07
2017	2016		Pharmaceuticals	839729	5.00181e+08	1.29921e+08	1.5037e+08	3.5188e+08	7.43269e+07
2017	2016	Mergers	Special Equipemt	000584	2.24311e+09	7.15429e+08	1.35138e+08	7.34172e+08	-5.02004e+08
2017	2016		Special Equipemt	000821	2.94678e+09	9.26511e+08	2.22032e+08	1.28153e+09	9.14189e+07
2017	2016		Special Equipemt	000925	4.01183e+09	1.00536e+09	3.52468e+08	1.2041e+09	-1.32885e+08
2017	2016		Special Equipemt	002164	1.71883e+09	3.98238e+08	1.11868e+08	5.14844e+08	1.11946e+07
2017	2016		Special Equipemt	002223	5.80743e+09	1.64574e+09	4.59859e+08	2.63259e+09	5.01585e+08
2017	2016		Special Equipemt	002430	9.9137e+09	4.27825e+09	7.51342e+08	4.94447e+09	-2.80847e+08
2017	2016		Special Equipemt	002526	2.6636e+09	7.30506e+08	1.69767e+08	8.56528e+08	1.01888e+07
2017	2016		Special Equipemt	002611	3.07552e+09	1.13817e+09	2.51747e+08	1.53339e+09	1.28417e+08
2017	2016		Special Equipemt	002730	1.43467e+09	4.08398e+08	1.5298e+08	6.18489e+08	4.52036e+07
2017	2016		Special Equipemt	300095	2.12028e+09	3.82411e+08	157248672	5.94346e+08	5.57754e+07
2017	2016		Special Equipemt	300195	3.63868e+09	7.68921e+08	3.30363e+08	1.15107e+09	1.33395e+08
2017	2016		Special Equipemt	300238	1.63669e+09	7.32154e+07	1.69613e+08	3.1279e+08	6.27803e+07
2017	2016		Special Equipemt	300246	6.86566e+08	3.59115e+08	1.49746e+08	5.94314e+08	7.87029e+07
2017	2016		Special Equipemt	300276	9.70656e+08	2.37762e+08	6.81257e+07	3.27577e+08	1.62411e+07
2017	2016		Special Equipemt	300293	1.19444e+09	1.33011e+08	6.36431e+07	1.81477e+08	1.54169e+07
2017	2016		Special Equipemt	300334	2.30514e+09	5.24283e+08	1.74656e+08	7.49192e+08	4.94928e+07
2017	2016		Special Equipemt	300410	1.5487e+09	3.75509e+08	1.63684e+08	6.00345e+08	7.28365e+07
2017	2016		Special Equipemt	300412	1.00898e+09	1.54277e+08	8.17792e+07	3.01793e+08	5.96198e+07
2017	2016		Special Equipemt	300442	1.41954e+09	4.15135e+08	1.3169e+08	5.75816e+08	-563760
2017	2016		Special Equipemt	300450	2.41575e+09	6.31201e+08	1.69359e+08	1.07898e+09	2.90652e+08
2017	2016		Special Equipemt	300457	1.78833e+09	5.52824e+08	1.47338e+08	8.5049e+08	1.27907e+08
2017	2016		Special Equipemt	300472	6.13643e+08	144225743	4.50734e+07	2.19083e+08	1.61684e+07
2017	2016		Special Equipemt	600499	8.42944e+09	3.41712e+09	5.87807e+08	4.38048e+09	2.80352e+08
2017	2016		Special Equipemt	600545	1.00582e+10	2.93724e+09	326455755	3.19068e+09	-2.1827e+08
2017	2016		Special Equipemt	603169	7.50396e+09	1.43586e+09	2.72052e+08	1.73571e+09	1.64199e+07
2017	2016		Special Equipemt	603901	1.72163e+09	6.85004e+08	2.2358e+08	1.00535e+09	8.83081e+07
2017	2016	Non-mergers	Special Equipemt	000576	1.57649e+09	5.18491e+08	8.45321e+07	4.732e+08	1.02392e+08
2017	2016		Special Equipemt	000680	9.26204e+09	3.68327e+09	8.81278e+08	4.40446e+09	1.76484e+07
2017	2016		Special Equipemt	000852	6.52013e+09	3.32228e+09	8.26372e+08	3.44417e+09	-8.07848e+08
2017	2016		Special Equipemt	000856	1.64709e+09	9.85916e+08	1.22155e+08	1.0719e+09	2.30465e+07
2017	2016		Special Equipemt	002006	1.61906e+09	4.87127e+08	1.28344e+08	6.97543e+08	5.74758e+07
2017	2016		Special Equipemt	002021	1.74581e+09	5.55773e+08	1.96077e+08	6.44257e+08	1.71709e+07
2017	2016		Special Equipemt	002031	4.75566e+09	6.01412e+08	1.96559e+08	8.1794e+08	4.37285e+07
2017	2016		Special Equipemt	002073	8.24225e+09	1.62793e+09	7.63861e+08	1.93291e+09	-7.86836e+08
2017	2016		Special Equipemt	002111	4.15757e+09	9.75441e+08	3.35785e+08	1.55529e+09	1.82795e+08
2017	2016		Special Equipemt	002177	2.16827e+09	5.23217e+08	2.4477e+08	7.70943e+08	2.32462e+07
2017	2016		Special Equipemt	002196	2.90412e+09	7.88371e+08	1.35766e+08	1.04933e+09	1.18831e+08
2017	2016		Special Equipemt	002209	1.63789e+09	6.08331e+08	2.07043e+08	7.83512e+08	-4.53181e+07
2017	2016		Special Equipemt	002278	1.62423e+09	2.95071e+08	1.78123e+08	4.16039e+08	-1.02878e+08
2017	2016		Special Equipemt	002337	1.71081e+09	2.36727e+08	1.05262e+08	3.74633e+08	1.82924e+07
2017	2016		Special Equipemt	002366	5.14795e+09	5.32119e+08	2.21805e+08	1.21007e+09	4.16646e+08
2017	2016		Special Equipemt	002371	6.54088e+09	9.87206e+08	1.04017e+09	1.62239e+09	1.37948e+08
2017	2016		Special Equipemt	002382	1.58701e+09	9.55577e+08	1.30775e+08	1.28877e+09	1.80321e+08
2017	2016		Special Equipemt	002432	2.35619e+09	2.88683e+08	2.71229e+08	4.20138e+08	1.44979e+07
2017	2016		Special Equipemt	002490	5.77204e+09	1.65975e+09	2.60609e+08	1.53112e+09	-6.50706e+08
2017	2016		Special Equipemt	002535	6.63275e+09	1.0469e+09	2.42919e+08	1.28389e+09	1.44853e+07
2017	2016		Special Equipemt	002551	4.05819e+09	1.49722e+09	2.38411e+08	1.94605e+09	1.36324e+08
2017	2016		Special Equipemt	002595	3.91766e+09	1.56678e+09	2.28859e+08	2.60648e+09	7.15439e+08
2017	2016		Special Equipemt	002613	1.95721e+09	6.3468e+08	2.23109e+08	8.77221e+08	2.21097e+07
2017	2016		Special Equipemt	002645	1.83868e+09	8.08182e+08	1.28139e+08	1.00553e+09	6.19269e+07
2017	2016		Special Equipemt	002651	2.48594e+09	2.61166e+08	8.76362e+07	4.62378e+08	9.59298e+07
2017	2016		Special Equipemt	002690	2.33415e+09	4.35316e+08	1.94281e+08	9.01174e+08	3.07478e+08
2017	2016		Special Equipemt	002691	9.2335e+08	1.22754e+08	8.44567e+07	225093010	8.35522e+06
2017	2016		Special Equipemt	002698	2.25253e+09	3.81634e+08	1.4916e+08	6.27756e+08	1.08015e+08
2017	2016		Special Equipemt	002757	9.66793e+08	3.5605e+08	7.45495e+07	5.02748e+08	6.64038e+07
2017	2016		Special Equipemt	002779	7.64024e+08	3.20006e+08	5.63917e+07	4.11584e+08	3.54549e+07
2017	2016		Special Equipemt	002786	3.12074e+09	2.37554e+09	3.28663e+08	2.82177e+09	1.03925e+08
2017	2016		Special Equipemt	002833	8.29201e+08	3.26739e+08	4.54724e+07	5.34138e+08	1.5614e+08
2017	2016		Special Equipemt	002837	9.17557e+08	3.2995e+08	1.05851e+08	5.18245e+08	72328680
2017	2016		Special Equipemt	300003	9.50045e+09	1.40276e+09	1.17202e+09	3.46775e+09	7.46708e+08
2017	2016		Special Equipemt	300023	6.41743e+09	4.70532e+08	6.51986e+07	6.7707e+08	7.74341e+07
2017	2016		Special Equipemt	300030	1.46988e+09	2.84088e+08	2.04598e+08	5.17103e+08	3.04953e+07
2017	2016		Special Equipemt	300049	2.40664e+09	2.43704e+08	4.06049e+08	8.26987e+08	1.48132e+08
2017	2016		Special Equipemt	300056	2.78538e+09	6.33467e+08	2.0017e+08	9.48059e+08	-1.13939e+08
2017	2016		Special Equipemt	300092	6.99427e+08	2.95338e+08	5.86544e+07	3.74373e+08	3.1419e+07
2017	2016		Special Equipemt	300097	2.06865e+09	4.07602e+08	1.40231e+08	6.02029e+08	8.47488e+07
2017	2016		Special Equipemt	300099	1.82479e+09	1.11819e+08	8.06327e+07	2.30358e+08	4.77345e+07
2017	2016		Special Equipemt	300130	2.79676e+09	6.49463e+08	4.27301e+08	1.12655e+09	1.44308e+08
2017	2016		Special Equipemt	300140	3.18572e+09	9.48777e+08	2.34114e+08	1.31577e+09	1.00718e+08
2017	2016		Special Equipemt	300151	1.00731e+09	4.39632e+08	1.05407e+08	5.88312e+08	3.24877e+07
2017	2016		Special Equipemt	300171	4.19802e+09	7.79517e+08	2.95494e+08	1.32784e+09	2.4331e+08
2017	2016		Special Equipemt	300173	2.4517e+09	5.30735e+08	9.49916e+07	7.32335e+08	7.43999e+07
2017	2016		Special Equipemt	300201	2.57551e+09	1.00026e+09	2.81636e+08	1.4164e+09	8.68338e+07
2017	2016		Special Equipemt	300206	1.46741e+09	3.21576e+08	3.61688e+08	6.98008e+08	1.9465e+07
2017	2016		Special Equipemt	300210	2.07356e+09	2.58649e+08	1.0791e+08	4.57716e+08	7.56791e+07
2017	2016		Special Equipemt	300228	3.92743e+09	6.86718e+08	3.40874e+08	8.86501e+08	-2.97269e+08
2017	2016		Special Equipemt	300273	4.57023e+09	4.36304e+08	3.4083e+08	9.19205e+08	9.612e+07
2017	2016		Special Equipemt	300278	4.37764e+09	1.82442e+09	2.7505e+08	2.26273e+09	1.16031e+08
2017	2016		Special Equipemt	300281	1.14883e+09	2.4079e+08	8.07282e+07	3.5524e+08	3.18429e+07
2017	2016		Special Equipemt	300298	1.47351e+09	2.99365e+08	3.33269e+08	7.95841e+08	1.14496e+08
2017	2016		Special Equipemt	300307	4.80469e+09	6.39596e+08	2.45649e+08	1.09827e+09	1.19777e+08
2017	2016		Special Equipemt	300314	8.39032e+08	1.26862e+08	7.40933e+07	2.64949e+08	6.21659e+07
2017	2016		Special Equipemt	300316	4.13114e+09	6.80887e+08	1.855e+08	1.09147e+09	1.83997e+08
2017	2016		Special Equipemt	300318	2.0943e+09	1.92889e+08	1.61657e+08	4.04049e+08	4.81485e+07
2017	2016		Special Equipemt	300326	2.21693e+09	1.42031e+08	2.15611e+08	5.50597e+08	1.65132e+08
2017	2016		Special Equipemt	300358	2.9112e+09	5.50053e+08	2.92301e+08	9.75043e+08	1.19729e+08
2017	2016		Special Equipemt	300362	4.23837e+09	6.76703e+08	2.22411e+08	1.07387e+09	1.33178e+08
2017	2016		Special Equipemt	300368	1.75209e+09	3.66035e+08	2.13271e+08	6.76019e+08	7.53609e+07
2017	2016		Special Equipemt	300382	1.22336e+09	1.95209e+08	6.87287e+07	3.88454e+08	1.04503e+08
2017	2016		Special Equipemt	300385	1.61807e+09	4.74829e+08	1.04986e+08	6.96323e+08	1.03523e+08
2017	2016		Special Equipemt	300396	1.85835e+09	2.94676e+08	3.11774e+08	7.58694e+08	1.5752e+08
2017	2016		Special Equipemt	300402	1.32819e+09	2.36227e+08	1.16849e+08	2.52508e+08	-9.96151e+07
2017	2016		Special Equipemt	300415	1.80612e+09	9.17549e+08	3.88365e+08	1.44272e+09	1.13315e+08
2017	2016		Special Equipemt	300425	2.09269e+09	2.88344e+08	1.28785e+08	4.88014e+08	7.06367e+07
2017	2016		Special Equipemt	300443	1.72998e+09	3.61404e+08	3.51805e+07	6.36298e+08	2.09884e+08
2017	2016		Special Equipemt	300453	6.25264e+08	2.14647e+08	6.05817e+07	3.17774e+08	3.6614e+07
2017	2016		Special Equipemt	300461	9.44665e+08	1.27084e+08	5.64987e+07	2.12723e+08	2.50439e+07
2017	2016		Special Equipemt	300462	7.51409e+08	1.26989e+08	4.01076e+07	2.13446e+08	4.83765e+07
2017	2016		Special Equipemt	300471	2.41049e+09	8.58328e+08	2.80011e+08	1.30102e+09	1.68268e+08
2017	2016		Special Equipemt	300486	1.04559e+09	1.72235e+08	8.16353e+07	1.9894e+08	-4.96679e+07
2017	2016		Special Equipemt	300509	1.12503e+09	2.87929e+08	1.02666e+08	4.54058e+08	5.95916e+07
2017	2016		Special Equipemt	300526	6.7862e+08	2.62985e+08	6.44406e+07	3.70732e+08	3.56726e+07
2017	2016		Special Equipemt	300527	3.39999e+09	1.57021e+09	2.1485e+08	1.95956e+09	1.55026e+08
2017	2016		Special Equipemt	300529	1.29987e+09	9.77035e+07	2.12778e+08	5.43641e+08	2.02118e+08
2017	2016		Special Equipemt	300545	615324084	1.81841e+08	4.25208e+07	2.56176e+08	3.84322e+07
2017	2016		Special Equipemt	300551	7.03987e+08	1.39301e+08	9.28305e+07	2.62788e+08	3.80086e+07
2017	2016		Special Equipemt	300562	6.62101e+08	5.21221e+08	1.64269e+08	7.70644e+08	8.05207e+07
2017	2016		Special Equipemt	300633	1.01656e+09	2.59143e+08	3.68236e+08	7.19357e+08	1.30427e+08
2017	2016		Special Equipemt	600055	2.20312e+09	5.0249e+08	2.53045e+08	8.13401e+08	6.83858e+07
2017	2016		Special Equipemt	600184	3.8495e+09	1.94937e+09	1.90925e+08	2.21142e+09	3.05192e+07
2017	2016		Special Equipemt	600262	2.09201e+09	7.0215e+08	1.72303e+08	8.83048e+08	1.7234e+07
2017	2016		Special Equipemt	600302	1.64449e+09	4.5775e+08	1.40575e+08	5.71276e+08	6.05853e+07
2017	2016		Special Equipemt	600343	4.35504e+09	1.60967e+09	1.7041e+08	1.80367e+09	3.62292e+07
2017	2016		Special Equipemt	600526	7.97228e+09	3.0911e+09	4.61718e+08	3.68941e+09	4.9269e+07
2017	2016		Special Equipemt	600560	1.6768e+09	3.27351e+08	9.29263e+07	4.65086e+08	2.05267e+07
2017	2016		Special Equipemt	600579	1.60254e+09	3.6375e+08	1.16026e+08	4.8231e+08	6.2799e+06
2017	2016		Special Equipemt	600815	7.663e+09	3.0585e+09	9.37103e+08	3.24104e+09	-2.67077e+09
2017	2016		Special Equipemt	600843	3.50617e+09	2.04699e+09	5.46533e+08	2.75986e+09	1.61565e+08
2017	2016		Special Equipemt	600855	1.71872e+09	8.86357e+08	1.88133e+08	1.13325e+09	6.86583e+07
2017	2016		Special Equipemt	600860	1.84991e+09	8.03993e+08	2.15596e+08	8.89525e+08	-1.80658e+08
2017	2016		Special Equipemt	600984	5.53163e+09	1.0024e+09	2.80918e+08	1.37558e+09	8.23139e+07
2017	2016		Special Equipemt	601100	5.19907e+09	1.08758e+09	2.39489e+08	1.3701e+09	6.73777e+07
2017	2016		Special Equipemt	601218	3.81644e+09	1.15006e+09	1.7519e+08	1.55693e+09	1.16276e+08
2017	2016		Special Equipemt	601798	3.10408e+09	4.51078e+08	1.55958e+08	5.54761e+08	-1.38095e+08
2017	2016		Special Equipemt	603012	3.46023e+09	5.42738e+08	1.79525e+08	9.00917e+08	8.83805e+07
2017	2016		Special Equipemt	603029	9.18275e+08	1.62914e+08	8.89213e+07	2.5153e+08	2.8112e+07
2017	2016		Special Equipemt	603036	1.05369e+09	1.1033e+08	4.15279e+07	2.13459e+08	6.63637e+07
2017	2016		Special Equipemt	603088	656209673	1.52146e+08	5.77574e+07	2.34257e+08	1.89795e+07
2017	2016		Special Equipemt	603203	7.13319e+08	1.23203e+08	4.58702e+07	2.8621e+08	1.03197e+08
2017	2016		Special Equipemt	603308	6.39436e+09	9.30335e+08	2.94109e+08	1.27542e+09	5.34267e+07
2017	2016		Special Equipemt	603309	9.72683e+08	3.28478e+08	1.11034e+08	5.1542e+08	7.86634e+07
2017	2016		Special Equipemt	603311	8.51957e+08	325013815	8.20891e+07	4.88077e+08	7.04638e+07
2017	2016		Special Equipemt	603337	1.98853e+09	1.29002e+09	3.23817e+08	1.85713e+09	2.20822e+08
2017	2016		Special Equipemt	603338	1.37129e+09	4.06608e+08	9.74087e+07	6.94657e+08	1.74985e+08
2017	2016		Special Equipemt	603638	6.63352e+08	2.35078e+08	7.06446e+07	4.00061e+08	7.9394e+07
2017	2016		Special Equipemt	603686	2.64577e+09	1.55155e+09	4.00197e+08	2.21827e+09	2.17837e+08
2017	2016		Special Equipemt	603690	6.20279e+08	1.65476e+08	4.55586e+07	2.63298e+08	4.53092e+07
2017	2016		Special Equipemt	603789	1.55103e+09	3.88774e+08	9.12266e+07	5.21139e+08	4.48871e+07
2017	2016		Special Equipemt	603800	1.23233e+09	3.72901e+08	9.95157e+07	4.1671e+08	-6.28707e+07
2017	2016		Special Equipemt	603987	1.54752e+09	7.71412e+08	2.23657e+08	1.13208e+09	1.21361e+08
2017	2016	Mergers	Electrical Machinery	000533	3.25886e+09	2.95657e+09	1.27996e+09	4.33847e+09	2.61798e+08
2017	2016		Electrical Machinery	000651	1.8237e+11	7.4316e+10	1.71207e+10	1.08303e+11	1.55246e+10
2017	2016		Electrical Machinery	002090	3.81818e+09	1.37479e+09	3.96203e+08	1.87423e+09	1.43053e+08
2017	2016		Electrical Machinery	002334	2.58314e+09	8.13217e+08	4.85478e+08	1.32398e+09	6.50395e+07
2017	2016		Electrical Machinery	002491	6.74048e+09	2.94717e+09	5.85965e+08	4.14345e+09	5.64987e+08
2017	2016		Electrical Machinery	002527	4.43805e+09	2.04843e+09	4.90267e+08	2.72657e+09	1.69609e+08
2017	2016		Electrical Machinery	002610	1.65084e+10	3.22456e+09	6.20558e+08	3.90499e+09	1.54676e+08
2017	2016		Electrical Machinery	002617	3.30042e+09	1.24238e+09	9.5631e+07	1.39577e+09	6.04246e+07
2017	2016		Electrical Machinery	002622	1.268e+09	9.57944e+07	5.28209e+07	1.20063e+08	1.44683e+07
2017	2016		Electrical Machinery	002638	7.16344e+09	5.76735e+08	1.33825e+08	8.42744e+08	-4.17344e+08
2017	2016		Electrical Machinery	002668	5.33469e+09	3.41836e+09	1.12937e+09	5.04142e+09	3.92491e+08
2017	2016		Electrical Machinery	002684	6.16937e+09	1.58399e+09	4.20443e+08	2.03313e+09	7.64601e+07
2017	2016		Electrical Machinery	300032	6.44535e+09	3.00786e+09	3.28772e+08	3.37602e+09	9.26425e+07
2017	2016		Electrical Machinery	300035	9.74093e+08	8.75763e+07	5.15481e+07	1.62831e+08	2.27172e+07
2017	2016		Electrical Machinery	300068	9.18936e+09	6.09064e+09	7.33846e+08	7.14142e+09	4.77249e+08
2017	2016		Electrical Machinery	300069	8.2102e+08	2.33882e+08	6.33804e+07	3.36735e+08	2.38859e+07
2017	2016		Electrical Machinery	300124	7.97387e+09	1.93628e+09	8.82113e+08	3.66005e+09	9.8017e+08
2017	2016		Electrical Machinery	300153	1.37776e+09	6.57727e+08	1.81044e+08	8.15114e+08	3.24679e+07
2017	2016		Electrical Machinery	300207	8.32886e+09	6.85254e+09	6.93956e+08	8.05197e+09	4.62665e+08
2017	2016		Electrical Machinery	300217	2.73715e+09	7.17074e+08	1.29051e+08	9.29682e+08	4.59278e+07
2017	2016		Electrical Machinery	300252	4.06357e+09	1.48582e+09	2.8282e+08	2.01593e+09	2.17693e+08
2017	2016		Electrical Machinery	300265	2.02765e+09	1.05409e+09	2.94253e+08	1.45283e+09	1.22746e+08
2017	2016		Electrical Machinery	300279	2.7734e+09	1.01563e+09	1.57521e+08	1.32588e+09	9.31553e+07
2017	2016		Electrical Machinery	300341	1.13434e+09	4.46975e+08	1.55317e+08	7.31874e+08	1.14232e+08
2017	2016		Electrical Machinery	300342	1.47308e+09	4.0036e+08	6.10629e+07	6.5448e+08	1.65742e+08
2017	2016		Electrical Machinery	300391	7.48109e+08	1.6164e+08	8.81295e+07	2.34866e+08	2.30014e+06
2017	2016		Electrical Machinery	300427	8.94116e+08	2.00789e+08	1.14821e+08	4.10557e+08	8.4717e+07
2017	2016		Electrical Machinery	300444	1.68473e+09	7.01938e+08	1.81676e+08	9.9848e+08	9.90096e+07
2017	2016		Electrical Machinery	300447	9.70373e+08	2.0772e+08	1.0754e+08	4.18487e+08	9.43238e+07
2017	2016		Electrical Machinery	300477	2.00878e+09	9.30906e+08	2.19107e+08	1.26197e+09	8.8511e+07
2017	2016		Electrical Machinery	300490	9.12623e+08	3.36549e+08	1.38219e+08	5.15229e+08	5.31502e+07
2017	2016		Electrical Machinery	300510	8.07306e+08	2.40487e+08	6.61981e+07	3.78226e+08	6.06442e+07
2017	2016		Electrical Machinery	300569	2.1007e+09	6.26026e+08	1.22932e+08	9.6078e+08	1.75012e+08
2017	2016		Electrical Machinery	600152	1053243179	4.98323e+08	1.36498e+08	5.38874e+08	-6.89018e+07
2017	2016		Electrical Machinery	600590	8.58771e+09	3.24134e+09	4.96143e+08	3.90194e+09	1.37359e+08
2017	2016		Electrical Machinery	600983	8.97905e+09	4.87522e+09	1.62117e+09	6.77382e+09	2.83258e+08
2017	2016		Electrical Machinery	603366	5.22142e+09	1.46216e+09	7.20588e+08	2.35176e+09	2.44037e+08
2017	2016		Electrical Machinery	603618	3.97201e+09	2.83771e+09	4.21295e+08	3.42939e+09	1.44861e+08
2017	2016		Electrical Machinery	603703	8.43305e+08	3.29728e+08	6.02694e+07	4.25992e+08	2.69004e+07
2017	2016		Electrical Machinery	603861	2.76517e+09	9.77858e+08	1.95666e+08	1.36407e+09	1.6151e+08
2017	2016	Non-mergers	Electrical Machinery	000049	5.14579e+09	7.89453e+09	3.88124e+08	8.72441e+09	3.49687e+08
2017	2016		Electrical Machinery	000070	4.76645e+09	3.92933e+09	5.02936e+08	4.61242e+09	1.37332e+08
2017	2016		Electrical Machinery	000400	1.43008e+10	7.42687e+09	1.10896e+09	9.60701e+09	9.40486e+08
2017	2016		Electrical Machinery	000521	1.25076e+10	1.01663e+10	2.18766e+09	1.25267e+10	2.2017e+08
2017	2016		Electrical Machinery	000541	6.10017e+09	2.55305e+09	3.87733e+08	3.36645e+09	1.07326e+09
2017	2016		Electrical Machinery	000806	2.88653e+09	8.99536e+08	2.79476e+08	1.2046e+09	1.64225e+07
2017	2016		Electrical Machinery	000836	2.6009e+09	1.71093e+09	1.21291e+08	1.85998e+09	7.72989e+07
2017	2016		Electrical Machinery	000921	1.90551e+10	20709447584	5.50149e+09	2.67302e+10	1.14159e+09
2017	2016		Electrical Machinery	000922	2.80668e+09	1.0711e+09	3.27263e+08	1.26649e+09	-4.36668e+08
2017	2016		Electrical Machinery	002005	1.35297e+10	3.35715e+09	8.96357e+08	4.04976e+09	2.78317e+07
2017	2016		Electrical Machinery	002028	6.46022e+09	2.88817e+09	1.04665e+09	4.40373e+09	4.01848e+08
2017	2016		Electrical Machinery	002035	3.5933e+09	2.56739e+09	1.44703e+09	4.39504e+09	3.41475e+08
2017	2016		Electrical Machinery	002056	5.82866e+09	3.57355e+09	7.17136e+08	4.71042e+09	4.40854e+08
2017	2016		Electrical Machinery	002074	1.02147e+10	2.55616e+09	1.0023e+09	4.75793e+09	1.03285e+09
2017	2016		Electrical Machinery	002076	1.6755e+09	5.93753e+08	1.82062e+08	8.13397e+08	2.65434e+07
2017	2016		Electrical Machinery	002112	1.22994e+09	4.02311e+08	1.31613e+08	4.84468e+08	5.256e+06
2017	2016		Electrical Machinery	002129	2.29945e+10	5.8637e+09	5.26148e+08	6.78334e+09	4.03888e+08
2017	2016		Electrical Machinery	002139	2.71527e+09	1.43436e+09	2.19647e+08	1.8271e+09	1.5348e+08
2017	2016		Electrical Machinery	002141	1.46453e+09	7.87792e+08	9.4814e+07	8.74409e+08	4.64002e+06
2017	2016		Electrical Machinery	002169	3.71619e+09	1.05515e+09	2.29011e+08	1.39819e+09	1.46846e+08
2017	2016		Electrical Machinery	002176	7.74461e+09	2.25961e+09	4.67491e+08	2.98471e+09	2.02066e+08
2017	2016		Electrical Machinery	002184	2.15628e+09	1.3825e+09	3.23243e+08	1.74831e+09	2.75391e+07
2017	2016		Electrical Machinery	002218	4.80388e+09	8.44483e+08	1.73704e+08	1.14156e+09	1.28712e+08
2017	2016		Electrical Machinery	002227	1000568830	2.44035e+08	1.07174e+08	3.60966e+08	9.04112e+06
2017	2016		Electrical Machinery	002242	5.59256e+09	4.97734e+09	1.59342e+09	7.3148e+09	7.33362e+08
2017	2016		Electrical Machinery	002245	5.02682e+09	1.52237e+09	1.44037e+08	1.92599e+09	2.66126e+08
2017	2016		Electrical Machinery	002249	1.45123e+10	5.24236e+09	9.44542e+08	6.80521e+09	5.4847e+08
2017	2016		Electrical Machinery	002260	9.92807e+08	5.40219e+08	1.83574e+08	7.17212e+08	5.25007e+06
2017	2016		Electrical Machinery	002270	2.27507e+09	5.51988e+08	1.98511e+08	1.03672e+09	2.34214e+08
2017	2016		Electrical Machinery	002276	5.03197e+09	5.40599e+09	7.87026e+08	6.37965e+09	2.08903e+08
2017	2016		Electrical Machinery	002290	1.95431e+09	8.83537e+08	1.06207e+08	1.05032e+09	2.79662e+07
2017	2016		Electrical Machinery	002300	3.0717e+09	3.04575e+09	2.49706e+08	3.4793e+09	1.64883e+08
2017	2016		Electrical Machinery	002309	2.57929e+10	8.49158e+09	2.00522e+09	1.05773e+10	9.01033e+06
2017	2016		Electrical Machinery	002335	5.03451e+09	1.08487e+09	4.57774e+08	1.70461e+09	1.65033e+08
2017	2016		Electrical Machinery	002339	2.92045e+09	9.39744e+08	3.94793e+08	1.42163e+09	1.04278e+08
2017	2016		Electrical Machinery	002346	1.93373e+09	3.24956e+08	7.34271e+07	4.21834e+08	2.31803e+07
2017	2016		Electrical Machinery	002350	2.34753e+09	1.32456e+09	3.59539e+08	1.77659e+09	8.29384e+07
2017	2016		Electrical Machinery	002358	7.47785e+09	2.25263e+09	3.96663e+08	2.9527e+09	3.16945e+08
2017	2016		Electrical Machinery	002364	2.65385e+09	5.04866e+08	2.24541e+08	8.9115e+08	1.62225e+08
2017	2016		Electrical Machinery	002451	1.77272e+09	3.80328e+08	1.06896e+08	5.00809e+08	8.21073e+06
2017	2016		Electrical Machinery	002452	2.84729e+09	9.39974e+08	2.0016e+08	1.29299e+09	1.21353e+08
2017	2016		Electrical Machinery	002459	1.34211e+09	2.43613e+08	8.77906e+07	3.22763e+08	2.01121e+07
2017	2016		Electrical Machinery	002471	8.51159e+09	5.34415e+09	7.07694e+08	6.217e+09	1.39077e+08
2017	2016		Electrical Machinery	002498	6.43697e+09	3.4339e+09	3.88364e+08	4.13814e+09	4.16774e+08
2017	2016		Electrical Machinery	002508	6.4152e+09	2.54157e+09	1.91564e+09	5.7949e+09	1.20681e+09
2017	2016		Electrical Machinery	002518	2.82175e+09	1.13101e+09	2.95432e+08	1.75044e+09	3.00145e+08
2017	2016		Electrical Machinery	002531	7.93929e+09	1.50995e+09	3.35912e+08	2.2635e+09	4.12016e+08
2017	2016		Electrical Machinery	002533	3.12654e+09	2.61889e+09	3.11142e+08	3.1253e+09	1.72711e+08
2017	2016		Electrical Machinery	002543	5.09043e+09	3.34856e+09	1.13757e+09	4.95951e+09	4.30313e+08
2017	2016		Electrical Machinery	002546	3.17622e+09	3.6529e+08	1.40518e+08	5.83966e+08	9.62801e+07
2017	2016		Electrical Machinery	002560	2.58671e+09	1.3793e+09	1.45714e+08	1.59274e+09	8.79259e+07
2017	2016		Electrical Machinery	002576	9.82007e+08	7.37898e+08	9.49748e+07	8.18892e+08	-5.60241e+06
2017	2016		Electrical Machinery	002580	2.04596e+09	1.27466e+09	2.16284e+08	1.55165e+09	5.38629e+07
2017	2016		Electrical Machinery	002606	1.39586e+09	4.8183e+08	1.61453e+08	7.52829e+08	9.56853e+07
2017	2016		Electrical Machinery	002614	4.398e+09	2.24015e+09	9.32883e+08	3.45138e+09	2.65599e+08
2017	2016		Electrical Machinery	002665	4.47029e+09	6.45296e+08	1.63347e+08	8.94965e+08	1.48542e+08
2017	2016		Electrical Machinery	002677	1.39763e+09	3.09383e+08	1.32717e+08	6.65684e+08	2.02656e+08
2017	2016		Electrical Machinery	002692	2.80761e+09	2.10731e+09	2.88454e+08	2.53309e+09	9.53138e+07
2017	2016		Electrical Machinery	002705	5.43513e+09	5.63201e+09	8.19476e+08	6.98534e+09	4.32847e+08
2017	2016		Electrical Machinery	002706	1.89154e+09	7.72952e+08	2.8584e+08	1.22577e+09	1.62196e+08
2017	2016		Electrical Machinery	002723	1.04905e+09	6.85835e+08	7.56933e+07	7.69914e+08	428826
2017	2016		Electrical Machinery	002724	1.88475e+09	2.86363e+08	5.32113e+08	9.24892e+08	1.11239e+08
2017	2016		Electrical Machinery	002733	3.20163e+09	2.19497e+09	1.97362e+08	2.50086e+09	1.21032e+08
2017	2016		Electrical Machinery	002745	1.39232e+10	4.21456e+09	6.96886e+08	5.5205e+09	4.85433e+08
2017	2016		Electrical Machinery	002759	3.51391e+09	3.26836e+08	8.63065e+07	4.98883e+08	7.7009e+07
2017	2016		Electrical Machinery	002801	8.43818e+08	2.95324e+08	4.38968e+07	4.41075e+08	9.99381e+07
2017	2016		Electrical Machinery	002823	1.62858e+09	8.07645e+08	1.64388e+08	1.1158e+09	1.28703e+08
2017	2016		Electrical Machinery	300001	1.17355e+10	4.8955e+09	9.79516e+08	6.11424e+09	1.67226e+08
2017	2016		Electrical Machinery	300014	4.38762e+09	1.67094e+09	2.91873e+08	2.33971e+09	3.15256e+08
2017	2016		Electrical Machinery	300018	1.59813e+09	1.35655e+08	1.09628e+08	3.59011e+08	1.10394e+08
2017	2016		Electrical Machinery	300040	2.83254e+09	1.02041e+09	1.62296e+08	1.31949e+09	1.30516e+08
2017	2016		Electrical Machinery	300048	4.9278e+09	9.257e+08	3.34292e+08	1.41739e+09	2.2236e+08
2017	2016		Electrical Machinery	300062	1.77995e+09	6.78584e+08	2.4392e+08	1000206118	8.79671e+07
2017	2016		Electrical Machinery	300073	2.16281e+09	1.11216e+09	1.33298e+08	1.33455e+09	9.92878e+07
2017	2016		Electrical Machinery	300105	2.54996e+09	4.16572e+08	1.69829e+08	4.44534e+08	-1.73838e+08
2017	2016		Electrical Machinery	300116	2.09015e+10	2.50973e+09	7.25572e+08	3.8196e+09	4.29378e+08
2017	2016		Electrical Machinery	300118	9.96466e+09	5.60606e+09	6.85282e+08	7.01675e+09	7.25756e+08
2017	2016		Electrical Machinery	300125	1.73418e+09	1.3497e+08	6.27927e+07	1.62605e+08	-6.05217e+07
2017	2016		Electrical Machinery	300129	3.0545e+09	1.00794e+09	1.96522e+08	1.50562e+09	2.19067e+08
2017	2016		Electrical Machinery	300141	9.62048e+08	2.78725e+08	8.25303e+07	4.06701e+08	33086776
2017	2016		Electrical Machinery	300208	2.77526e+09	7.17391e+08	1.28598e+08	1.19937e+09	2.63708e+08
2017	2016		Electrical Machinery	300222	4.8769e+09	1.09049e+09	3.27672e+08	1.73399e+09	2.82824e+08
2017	2016		Electrical Machinery	300247	2.78505e+09	3.90178e+08	1.19699e+08	6.00297e+08	7.54373e+07
2017	2016		Electrical Machinery	300272	2.60768e+09	4.0564e+08	1.47982e+08	6.42995e+08	8.92026e+07
2017	2016		Electrical Machinery	300274	1.16568e+10	4.55861e+09	7.12385e+08	6.00366e+09	5.4613e+08
2017	2016		Electrical Machinery	300283	1.22207e+09	6.46455e+08	9.08417e+07	7.79278e+08	1.86832e+07
2017	2016		Electrical Machinery	300317	9.1087e+09	2.12397e+09	3.49465e+08	2.92112e+09	3.40936e+08
2017	2016		Electrical Machinery	300340	2.16366e+09	6.82758e+08	7.74513e+07	7.86991e+08	3.38841e+07
2017	2016		Electrical Machinery	300356	2.2668e+09	5.69344e+08	1.61517e+08	8.14298e+08	8.06229e+07
2017	2016		Electrical Machinery	300376	9.16837e+09	4.36648e+09	4.23444e+08	5.24536e+09	4.70367e+08
2017	2016		Electrical Machinery	300403	1.48683e+09	4.49402e+08	1.06979e+08	7.58201e+08	1.88453e+08
2017	2016		Electrical Machinery	300407	1.806e+09	5.20444e+08	1.9992e+08	7.72734e+08	1.22193e+08
2017	2016		Electrical Machinery	300409	1.82506e+09	4.85457e+08	1.83006e+08	8.03653e+08	1.05225e+08
2017	2016		Electrical Machinery	300438	1.90162e+09	9.67739e+08	1.32121e+08	1.27135e+09	1.37487e+08
2017	2016		Electrical Machinery	300484	1.00117e+09	3.80195e+08	1.14996e+08	6.77862e+08	1.55275e+08
2017	2016		Electrical Machinery	300499	1.11596e+09	2.70642e+08	1.4065e+08	4.68996e+08	5.70191e+07
2017	2016		Electrical Machinery	600089	7.49933e+10	3.31297e+10	4.20474e+09	4.01175e+10	2.50619e+09
2017	2016		Electrical Machinery	600105	4.12438e+09	2.17673e+09	2.30363e+08	2.57858e+09	2.94934e+08
2017	2016		Electrical Machinery	600112	2.6734e+09	3.88131e+08	2.30706e+08	5.98383e+08	-9.91145e+07
2017	2016		Electrical Machinery	600192	4.63994e+09	1.37982e+09	4.16575e+08	1.81609e+09	2.73292e+07
2017	2016		Electrical Machinery	600202	1.91482e+09	2.54734e+08	1.78516e+08	2.64894e+08	-1.81179e+08
2017	2016		Electrical Machinery	600241	2.22188e+09	1.27522e+09	3.03219e+08	1.55991e+09	-7.16042e+07
2017	2016		Electrical Machinery	600261	5.64064e+09	3.22388e+09	5.94532e+08	4.39312e+09	4.62943e+08
2017	2016		Electrical Machinery	600268	1.11112e+10	4.60151e+09	1.13401e+09	5.89349e+09	1.54675e+08
2017	2016		Electrical Machinery	600290	6.98645e+09	1.349e+09	3.95715e+08	1.77239e+09	-4.78073e+07
2017	2016		Electrical Machinery	600312	1.77246e+10	6.44243e+09	1.02207e+09	8.86971e+09	1.26506e+09
2017	2016		Electrical Machinery	600336	4.15991e+09	2.90688e+09	8.10595e+08	3.75064e+09	2.24878e+07
2017	2016		Electrical Machinery	600468	2.66519e+09	6.10888e+08	2.00932e+08	8.40421e+08	6.16911e+07
2017	2016		Electrical Machinery	600478	5.22767e+09	1.61478e+09	2.76726e+08	1.70016e+09	-2.52168e+08
2017	2016		Electrical Machinery	600481	4.44453e+09	1.26004e+09	5.12954e+08	2.01436e+09	1.47132e+08
2017	2016		Electrical Machinery	600487	1.97343e+10	1.53703e+10	2.53481e+09	1.93005e+10	1.52313e+09
2017	2016		Electrical Machinery	600520	8.11306e+08	1.77056e+08	6.75545e+07	2.13959e+08	8.72261e+06
2017	2016		Electrical Machinery	600522	2.04525e+10	1.77372e+10	1.88859e+09	2.1108e+10	1.59547e+09
2017	2016		Electrical Machinery	600537	7.0924e+09	4.11846e+09	5.12066e+08	5.16729e+09	3.59206e+08
2017	2016		Electrical Machinery	600550	9.65226e+09	3.14828e+09	7.57139e+08	4.06844e+09	1.09672e+08
2017	2016		Electrical Machinery	600577	4.90508e+09	7.24788e+09	5.87109e+08	8.13907e+09	2.56206e+08
2017	2016		Electrical Machinery	600580	1.60817e+10	7.11472e+09	1.69112e+09	8.91394e+09	2.87918e+08
2017	2016		Electrical Machinery	600651	1.18433e+10	5.27483e+09	1.60197e+09	7.17795e+09	3.28005e+08
2017	2016		Electrical Machinery	600854	2.28339e+09	1.99268e+08	1.25111e+08	1.86469e+08	-1.21447e+07
2017	2016		Electrical Machinery	600869	1.36104e+10	1.01779e+10	1.61201e+09	1.22428e+10	3.08102e+08
2017	2016		Electrical Machinery	600884	1.45864e+10	4.1434e+09	1.04895e+09	5.47477e+09	3.97942e+08
2017	2016		Electrical Machinery	600885	6.4977e+09	3.12231e+09	9.78791e+08	5.08276e+09	8.11023e+08
2017	2016		Electrical Machinery	600973	1.11361e+10	1.39085e+10	8.91853e+08	1.51267e+10	2.70634e+08
2017	2016		Electrical Machinery	601012	1.91724e+10	8.47141e+09	1.0109e+09	1.15305e+10	1.55106e+09
2017	2016		Electrical Machinery	601126	5.52299e+09	1.91853e+09	1.0568e+09	3.13921e+09	2.83494e+08
2017	2016		Electrical Machinery	601179	3.46624e+10	1.0016e+10	2.86859e+09	1.39799e+10	1.13426e+09
2017	2016		Electrical Machinery	601311	6.93173e+09	5.15329e+09	5.98111e+08	6.30112e+09	5.44152e+08
2017	2016		Electrical Machinery	601369	1.46475e+10	2.77867e+09	6.15888e+08	3.60714e+09	2.22617e+08
2017	2016		Electrical Machinery	601616	2.76971e+09	5.44649e+08	2.85494e+08	6.87008e+08	-1.13336e+08
2017	2016		Electrical Machinery	601877	3.53559e+10	1.42744e+10	3.02743e+09	2.01645e+10	2.61793e+09
2017	2016		Electrical Machinery	603015	1.383e+09	3.22957e+08	1.63668e+08	5.3086e+08	4.68949e+07
2017	2016		Electrical Machinery	603016	9.27288e+08	2.22874e+08	8.35383e+07	3.77221e+08	7.02119e+07
2017	2016		Electrical Machinery	603333	1.6697e+09	4.86378e+08	1.30563e+08	5.58434e+08	-7.75927e+07
2017	2016		Electrical Machinery	603355	5.09522e+09	3.20996e+09	5.75275e+08	4.37666e+09	5.00664e+08
2017	2016		Electrical Machinery	603515	5.1666e+09	3.27402e+09	1.65848e+09	5.47664e+09	5.12143e+08
2017	2016		Electrical Machinery	603519	9.05718e+08	7.23254e+08	6.10546e+07	8.62783e+08	7.25421e+07
2017	2016		Electrical Machinery	603579	1.08015e+09	7.97137e+08	2.53631e+08	1.28505e+09	2.09006e+08
2017	2016		Electrical Machinery	603606	2.0577e+09	1.53521e+09	1.6129e+08	1.74159e+09	5.18534e+07
2017	2016		Electrical Machinery	603677	9.06488e+08	8.90821e+08	1.10543e+08	1.11759e+09	8.81754e+07
2017	2016		Electrical Machinery	603819	7.77172e+08	4.61225e+08	4.24714e+07	5.5523e+08	4.5647e+07
2017	2016		Electrical Machinery	603868	2.78434e+09	2.11807e+09	4.50637e+08	3.36389e+09	6.13231e+08
2017	2016		Electrical Machinery	603988	8.35871e+08	1.50454e+08	4.94652e+07	2.33809e+08	2.38908e+07
2017	2016		Electrical Machinery	834639	1.32265e+09	1.35745e+09	2.06868e+08	1.60352e+09	2.16269e+07
2017	2016		Electrical Machinery	834682	1.12261e+09	1.08045e+09	1.31419e+08	1.28018e+09	5.77268e+07
2017	2016		Electrical Machinery	835368	7.93304e+08	2.27544e+08	8.23335e+07	3.74873e+08	5.70831e+07
2017	2016	Mergers	Computer Communication	000016	1.72431e+10	1.76303e+10	3.04834e+09	2.02993e+10	9.21754e+07
2017	2016		Computer Communication	000100	147136786000	88976042000	18936769000	106473500000	2137540000
2017	2016		Computer Communication	000413	4.68263e+10	4.8733e+09	8.27061e+08	6.90132e+09	1.31052e+09
2017	2016		Computer Communication	002055	7.03935e+09	3.89949e+09	7.22058e+08	4.58353e+09	-1.34473e+07
2017	2016		Computer Communication	002130	5.36039e+09	1.30648e+09	4.94612e+08	1.86335e+09	1.06047e+08
2017	2016		Computer Communication	002138	4.04132e+09	1.10639e+09	2.61759e+08	1.73626e+09	3.58051e+08
2017	2016		Computer Communication	002156	1.12031e+10	3.77467e+09	6.28356e+08	4.59166e+09	2.36705e+08
2017	2016		Computer Communication	002180	5.26776e+10	3.77089e+09	2.39255e+09	5.80546e+09	-2.72114e+08
2017	2016		Computer Communication	002241	2.29121e+10	1.50881e+10	2.28535e+09	1.92878e+10	1.60895e+09
2017	2016		Computer Communication	002313	3.90061e+09	2.15139e+09	4.41062e+08	2.70679e+09	8.99073e+07
2017	2016		Computer Communication	002362	9.38732e+08	2.20926e+08	1.82361e+08	4.15627e+08	2.44849e+07
2017	2016		Computer Communication	002384	1.51388e+10	7.40974e+09	8.84559e+08	8.4033e+09	1.49134e+08
2017	2016		Computer Communication	002389	3.9838e+09	8.94616e+08	1.64348e+08	1.21377e+09	1.41427e+08
2017	2016		Computer Communication	002396	5.74973e+09	3.27702e+09	2.03205e+09	5.68766e+09	5.574e+08
2017	2016		Computer Communication	002456	2.34342e+10	2.37313e+10	2.24109e+09	2.67464e+10	7.16937e+08
2017	2016		Computer Communication	002465	1.09101e+10	2.48731e+09	1.13388e+09	4.11873e+09	6.07858e+08
2017	2016		Computer Communication	002635	3.25607e+09	1.17789e+09	2.15001e+08	1.82766e+09	3.83423e+08
2017	2016		Computer Communication	002681	4.14611e+09	1.46519e+09	2.0856e+08	2.10358e+09	3.86676e+08
2017	2016		Computer Communication	002766	1.84366e+09	4.44605e+08	2.09309e+08	5.45332e+08	-9.67664e+07
2017	2016		Computer Communication	002792	2.61741e+09	7.52309e+08	2.38239e+08	1.21875e+09	2.09061e+08
2017	2016		Computer Communication	002829	8.76891e+08	1.40916e+08	7.0528e+07	2.77408e+08	7.26747e+07
2017	2016		Computer Communication	300045	1.26352e+09	2.18183e+08	171532727	4.18542e+08	4.92715e+07
2017	2016		Computer Communication	300102	3.29733e+09	9.05859e+08	1.51605e+08	1.14963e+09	4.83824e+07
2017	2016		Computer Communication	300115	8.18256e+09	4.44394e+09	9.04707e+08	6.11945e+09	6.9986e+08
2017	2016		Computer Communication	300120	7.59975e+08	5.52847e+08	5.00001e+07	6.30075e+08	1.73566e+07
2017	2016		Computer Communication	300136	3.1632e+09	1.72929e+09	2.01562e+08	2.41293e+09	5.23705e+08
2017	2016		Computer Communication	300155	1.47593e+09	4.91471e+08	3.10375e+08	7.97736e+08	2.17116e+07
2017	2016		Computer Communication	300177	2.05759e+09	4.33954e+08	3.37366e+08	7.65641e+08	1.85893e+07
2017	2016		Computer Communication	300213	2.32583e+09	7.14078e+08	2.29124e+08	1.04835e+09	1.03122e+08
2017	2016		Computer Communication	300219	3.3279e+09	1.74009e+09	2.83861e+08	2.25811e+09	1.38279e+08
2017	2016		Computer Communication	300227	6.89782e+08	1.89025e+08	1.07728e+08	3.12442e+08	1.37364e+07
2017	2016		Computer Communication	300232	2.60567e+09	1.24035e+09	2.81135e+08	1.74594e+09	1.6676e+08
2017	2016		Computer Communication	300282	3.25601e+09	1.33334e+09	1.82449e+08	1.69618e+09	1.59751e+08
2017	2016		Computer Communication	300296	8.21581e+09	2.71488e+09	9.59558e+08	4.37794e+09	6.66269e+08
2017	2016		Computer Communication	300303	2.90155e+09	1.15034e+09	1.80711e+08	1.5091e+09	1.55684e+08
2017	2016		Computer Communication	300308	6.32153e+08	9.41464e+07	4.34097e+07	1.3162e+08	1.00541e+07
2017	2016		Computer Communication	300353	2.53796e+09	3.30411e+08	2.16954e+08	6.61806e+08	1.20735e+08
2017	2016		Computer Communication	300367	5.45661e+09	6.28394e+08	5.53763e+08	1.48125e+09	3.53213e+08
2017	2016		Computer Communication	300373	2.48883e+09	776701949	1.82717e+08	1.19016e+09	2.02278e+08
2017	2016		Computer Communication	300389	1.64761e+09	7.66979e+08	2.11553e+08	1.166e+09	1.53442e+08
2017	2016		Computer Communication	300414	8.29067e+08	2.0857e+08	5.16557e+07	3.1627e+08	5.77735e+07
2017	2016		Computer Communication	300433	2.38093e+10	1.15346e+10	2.72254e+09	1.52361e+10	1.20496e+09
2017	2016		Computer Communication	300449	9.36971e+08	3.7578e+08	1.27357e+08	5.53431e+08	3.19093e+07
2017	2016		Computer Communication	300456	1.77605e+09	1.939e+08	6.8806e+07	3.36956e+08	6.67789e+07
2017	2016		Computer Communication	300460	8.75072e+08	2.95487e+08	4.76869e+07	3.69797e+08	2.87479e+07
2017	2016		Computer Communication	300479	5.09947e+08	1.96423e+08	6.88711e+07	2.79334e+08	2.14405e+07
2017	2016		Computer Communication	300531	6.44092e+08	1.99806e+08	7.74226e+07	3.32963e+08	6.75654e+07
2017	2016		Computer Communication	300555	7.95961e+08	2.73751e+08	6.4891e+07	3.9397e+08	5.30587e+07
2017	2016		Computer Communication	300566	1.36924e+09	4.35838e+08	1.09288e+08	6.11382e+08	5.92526e+07
2017	2016		Computer Communication	600100	5.76123e+10	2.24605e+10	5.0753e+09	2.71743e+10	4.70078e+09
2017	2016		Computer Communication	600171	2.10519e+09	3.82281e+08	7.83992e+07	5.09094e+08	4.05594e+07
2017	2016		Computer Communication	600525	1.562e+10	3.30179e+09	1.91235e+09	5.84896e+09	7.05553e+08
2017	2016		Computer Communication	600584	2.97193e+10	1.69221e+10	2.79297e+09	1.91545e+10	-3.16134e+08
2017	2016		Computer Communication	600764	1.23741e+09	2.0575e+08	6.32673e+07	2.73519e+08	1.94065e+07
2017	2016		Computer Communication	600990	3.66244e+09	3.37651e+09	3.58998e+08	3.98277e+09	2.20387e+08
2017	2016		Computer Communication	603025	1.65764e+09	3.42129e+08	1.31154e+08	6.8954e+08	2.38811e+08
2017	2016	Non-mergers	Computer Communication	000020	6.32476e+08	5.40874e+08	6.66897e+07	6.19168e+08	5.45771e+06
2017	2016		Computer Communication	000021	1.17174e+10	1.42656e+10	584406724	1.50692e+10	2.23741e+08
2017	2016		Computer Communication	000045	4.11959e+09	1.13847e+09	1.15385e+08	1.1982e+09	-8.72706e+07
2017	2016		Computer Communication	000050	2.16793e+10	8.6177e+09	1.66339e+09	1.07368e+10	5.69177e+08
2017	2016		Computer Communication	000063	141640910000	70968866000	27915898000	101233182000	-1407869000
2017	2016		Computer Communication	000066	4.08609e+10	6.2501e+10	5.92991e+09	6.91282e+10	2.14633e+08
2017	2016		Computer Communication	000536	1.89436e+10	3.80294e+09	4.8863e+08	4.43599e+09	3.80723e+08
2017	2016		Computer Communication	000547	6.94548e+09	1.25636e+09	4.56106e+08	2.0421e+09	2.7957e+08
2017	2016		Computer Communication	000561	2.30846e+09	6.36236e+08	3.50894e+08	1.1191e+09	1.05992e+08
2017	2016		Computer Communication	000586	5.51545e+08	3.7838e+08	7.64112e+07	4.54978e+08	3.79383e+06
2017	2016		Computer Communication	000636	6.64247e+09	2.24737e+09	4.88826e+08	2.77435e+09	9.34139e+07
2017	2016		Computer Communication	000670	7.74951e+08	3.22171e+08	1.13222e+08	4.76364e+08	2.20596e+07
2017	2016		Computer Communication	000687	3.87096e+09	1.11699e+09	2.53066e+08	1.50522e+09	1.28565e+08
2017	2016		Computer Communication	000727	3.37921e+10	1.56138e+09	6.13296e+08	1.57659e+09	8.34549e+07
2017	2016		Computer Communication	000733	8.1824e+09	5.5193e+09	8.35692e+08	6.58905e+09	1.87952e+08
2017	2016		Computer Communication	000801	5.10864e+09	3.05888e+09	6.23186e+08	3.91573e+09	1.98935e+08
2017	2016		Computer Communication	000810	6.58147e+09	4.69301e+09	7.45979e+08	5.92709e+09	5.27062e+08
2017	2016		Computer Communication	000823	4.71886e+09	2.83723e+09	4.49166e+08	3.53256e+09	2.32727e+08
2017	2016		Computer Communication	000938	3.71037e+10	2.26952e+10	4.45576e+09	2.77097e+10	1.19353e+09
2017	2016		Computer Communication	000970	5.58973e+09	2.68715e+09	3.39702e+08	3.5409e+09	3.77989e+08
2017	2016		Computer Communication	000977	9.07914e+09	1.09556e+10	1.2631e+09	1.26677e+10	2.83541e+08
2017	2016		Computer Communication	000988	5.58707e+09	2.50105e+09	6.04126e+08	3.3137e+09	2.37794e+08
2017	2016		Computer Communication	002017	1.59005e+09	1.11373e+09	2.82319e+08	1.49677e+09	8.72083e+07
2017	2016		Computer Communication	002025	3.71508e+09	1.46184e+09	4.55723e+08	2.2564e+09	2.91815e+08
2017	2016		Computer Communication	002036	3.86546e+09	2.52909e+09	2.40863e+08	2.97151e+09	2.28975e+08
2017	2016		Computer Communication	002045	3004351047	2106324529	368887754	2568911745	55303079
2017	2016		Computer Communication	002049	4.46661e+09	8.93327e+08	2.9811e+08	1.41857e+09	3.3286e+08
2017	2016		Computer Communication	002052	1.90755e+09	4.84383e+08	4.08048e+08	5.63495e+08	-5.68668e+08
2017	2016		Computer Communication	002077	6.92411e+09	1.07839e+09	2.13032e+08	1.36959e+09	1.96723e+07
2017	2016		Computer Communication	002079	1.75603e+09	9.63383e+08	8.54182e+07	1.18733e+09	1.32112e+08
2017	2016		Computer Communication	002089	5.37545e+09	1.66608e+09	2.15609e+08	1.9006e+09	5.71262e+07
2017	2016		Computer Communication	002104	2.03403e+09	8.95353e+08	3.33389e+08	1.35335e+09	1.5276e+08
2017	2016		Computer Communication	002106	4.64721e+09	2.86893e+09	1.90335e+08	3.35392e+09	2.22753e+08
2017	2016		Computer Communication	002119	1.58826e+09	9.69688e+08	1.54024e+08	1.19675e+09	5.10132e+07
2017	2016		Computer Communication	002134	6.1888e+08	3.74028e+08	5.45346e+07	3.68589e+08	-9.88668e+07
2017	2016		Computer Communication	002137	1.90373e+09	6.0716e+08	9.33924e+07	7.98906e+08	1.52741e+08
2017	2016		Computer Communication	002151	5.63226e+09	1.11039e+09	4.07189e+08	1.61719e+09	6.00164e+07
2017	2016		Computer Communication	002161	2.13321e+09	2.69075e+08	2.46149e+08	4.86471e+08	38024577
2017	2016		Computer Communication	002179	8.50988e+09	3.90783e+09	1.085e+09	5.8548e+09	7.76489e+08
2017	2016		Computer Communication	002185	7.67724e+09	4.50671e+09	5.51548e+08	5.47503e+09	4.13281e+08
2017	2016		Computer Communication	002189	8.64452e+08	7.19421e+08	8.12208e+07	8.2431e+08	1.47076e+07
2017	2016		Computer Communication	002194	2.55053e+09	1.61142e+09	1.98091e+08	1.67536e+09	-1.65263e+08
2017	2016		Computer Communication	002199	6.60335e+08	2.57587e+08	1.15191e+08	2.57167e+08	7.39777e+06
2017	2016		Computer Communication	002214	1.24967e+09	1.76279e+08	1.78926e+08	3.39408e+08	3.28477e+07
2017	2016		Computer Communication	002217	1.69962e+10	9.89222e+09	9.85546e+08	1.18448e+10	8.73049e+08
2017	2016		Computer Communication	002222	7.61769e+08	1.47145e+08	7.64286e+07	3.08168e+08	7.25204e+07
2017	2016		Computer Communication	002231	8.73354e+08	3.68143e+08	9.07463e+07	4.79469e+08	3.07151e+06
2017	2016		Computer Communication	002236	1.53664e+10	8.38844e+09	3.38773e+09	1.33291e+10	1.81015e+09
2017	2016		Computer Communication	002273	3.4042e+09	1.16839e+09	2.48731e+08	1.68019e+09	2.58254e+08
2017	2016		Computer Communication	002281	4.81699e+09	3.19186e+09	5.51805e+08	4.05921e+09	2.73937e+08
2017	2016		Computer Communication	002288	2.27207e+09	9.36817e+08	1.18963e+08	1.03528e+09	-7.7507e+07
2017	2016		Computer Communication	002289	1.38671e+09	1.21035e+09	2.76476e+08	1.30123e+09	2.70339e+07
2017	2016		Computer Communication	002296	2.23498e+09	2.71662e+08	1.34528e+08	5.14609e+08	8.50701e+07
2017	2016		Computer Communication	002308	3.12243e+09	4.83465e+08	4.03112e+08	1.05063e+09	1.82777e+08
2017	2016		Computer Communication	002351	1.94153e+09	4.90338e+08	1.68167e+08	7.26173e+08	8.21867e+07
2017	2016		Computer Communication	002369	2.63168e+09	2.44604e+09	2.6231e+08	2.69798e+09	1.20316e+07
2017	2016		Computer Communication	002376	3.90169e+09	8.80501e+08	4.81582e+08	1.63502e+09	2.92166e+08
2017	2016		Computer Communication	002383	4.90334e+09	6.53056e+08	4.09434e+08	1.17028e+09	9.79279e+07
2017	2016		Computer Communication	002387	1.35677e+09	1.26704e+08	1.00723e+08	1.59158e+08	2.61854e+07
2017	2016		Computer Communication	002388	1.25973e+09	6.76149e+08	1.06837e+08	8.14383e+08	1.0085e+07
2017	2016		Computer Communication	002402	1.59898e+09	1.05219e+09	1.59553e+08	1.3461e+09	1.21213e+08
2017	2016		Computer Communication	002413	3.73269e+09	2.64217e+08	1.2458e+08	5.30529e+08	1.09301e+08
2017	2016		Computer Communication	002414	4.06276e+09	3.92632e+08	3.2471e+08	8.10335e+08	7.08575e+07
2017	2016		Computer Communication	002415	4.1339e+10	1.89048e+10	5.87197e+09	3.1924e+10	7.42027e+09
2017	2016		Computer Communication	002426	1.62572e+10	1.2072e+10	8.92366e+08	1.33023e+10	1.58324e+08
2017	2016		Computer Communication	002429	1.22959e+10	6.36668e+09	8.55005e+08	7.47735e+09	3.54513e+08
2017	2016		Computer Communication	002436	4.25073e+09	2.05585e+09	6.79963e+08	2.93981e+09	2.23578e+08
2017	2016		Computer Communication	002446	3.26115e+09	7.23322e+08	2.13673e+08	1.15634e+09	1.63032e+08
2017	2016		Computer Communication	002449	5.67603e+09	1.90824e+09	3.00423e+08	2.41842e+09	1.755e+08
2017	2016		Computer Communication	002463	5323596211	3217677749	395146774	3790284705	130505061
2017	2016		Computer Communication	002475	2.09548e+10	1.08795e+10	1.58897e+09	1.37626e+10	1.18207e+09
2017	2016		Computer Communication	002484	3.47794e+09	9.16434e+08	1.59036e+08	1.22362e+09	1.58943e+08
2017	2016		Computer Communication	002506	2.03289e+10	1.04515e+10	1.47583e+09	1.20267e+10	-3.33443e+07
2017	2016		Computer Communication	002512	6.38801e+09	2.9516e+09	4.08316e+08	3.46488e+09	1.69249e+08
2017	2016		Computer Communication	002519	4.88114e+09	1.2718e+09	3.95858e+08	1.98093e+09	3.09818e+08
2017	2016		Computer Communication	002528	4.08079e+09	1.26468e+09	7.00666e+08	1.97871e+09	-4.21981e+08
2017	2016		Computer Communication	002577	1.30861e+09	4.29005e+08	1.46732e+08	5.74381e+08	1.15281e+06
2017	2016		Computer Communication	002579	1.56629e+09	6.61603e+08	1.02803e+08	7.94188e+08	1.1098e+08
2017	2016		Computer Communication	002583	6.80814e+09	1.78823e+09	1.28772e+09	3.4355e+09	4.01828e+08
2017	2016		Computer Communication	002587	1.26325e+09	2.09055e+08	1.56657e+08	4.5708e+08	8.72594e+07
2017	2016		Computer Communication	002600	1.27488e+10	1.09138e+10	7.81374e+08	1.20515e+10	2.51568e+08
2017	2016		Computer Communication	002618	2.37183e+09	1.76077e+08	6.53936e+07	2.70757e+08	2.45899e+07
2017	2016		Computer Communication	002636	3.18286e+09	2.34767e+09	3.01181e+08	3.05373e+09	3.41073e+08
2017	2016		Computer Communication	002655	1.26927e+09	5.12955e+08	1.62627e+08	7.16029e+08	1.80081e+07
2017	2016		Computer Communication	002660	2.27373e+09	1.01374e+09	2.03084e+08	1.29296e+09	1.3832e+07
2017	2016		Computer Communication	002782	1.0351e+09	6.41478e+08	9.03192e+07	8.3064e+08	5.88957e+07
2017	2016		Computer Communication	002796	6.19701e+08	4.04272e+08	4.28812e+07	4.97126e+08	4.86183e+07
2017	2016		Computer Communication	002806	5.32449e+08	3.08452e+08	3.79984e+07	3.7172e+08	2.62654e+07
2017	2016		Computer Communication	002813	1.22387e+09	4.99361e+08	1.84373e+08	7.21957e+08	4.06885e+07
2017	2016		Computer Communication	002815	3.40344e+09	1.43804e+09	3.74925e+08	2.24661e+09	3.75753e+08
2017	2016		Computer Communication	002835	8.79277e+08	3.47874e+08	1.07442e+08	5.26685e+08	6.42441e+07
2017	2016		Computer Communication	002841	2.85982e+09	6.55329e+09	9.63717e+08	8.23794e+09	7.42075e+08
2017	2016		Computer Communication	002845	2.15278e+09	2.51894e+09	1.579e+08	2.80077e+09	9.76478e+07
2017	2016		Computer Communication	002848	1.14973e+09	6.86863e+08	1.54299e+08	9.4495e+08	6.01306e+07
2017	2016		Computer Communication	300042	9.24531e+08	5.08057e+08	3.26156e+07	5.90887e+08	4.44388e+07
2017	2016		Computer Communication	300046	1.05136e+09	1.6105e+08	4.08984e+07	2.42092e+08	3.85435e+07
2017	2016		Computer Communication	300053	2.53255e+09	3.64701e+08	1.01097e+08	5.59937e+08	8.44711e+07
2017	2016		Computer Communication	300065	1.8087e+09	4.37771e+08	1.7037e+08	7.1657e+08	1.1081e+08
2017	2016		Computer Communication	300076	1.13684e+09	1.26083e+08	6.8013e+07	1.72012e+08	-2.17304e+07
2017	2016		Computer Communication	300077	3.29416e+09	4.83503e+08	2.24164e+08	7.06124e+08	1.01244e+08
2017	2016		Computer Communication	300078	2.95575e+09	5.91282e+08	2.94182e+08	1.08997e+09	1.88639e+08
2017	2016		Computer Communication	300079	4.05776e+09	7.54077e+08	5.15137e+08	1.47485e+09	2.42146e+08
2017	2016		Computer Communication	300088	7.23489e+09	7.78286e+09	3.32233e+08	8.54166e+09	3.54375e+08
2017	2016		Computer Communication	300101	1.14659e+09	2.05783e+08	1.71913e+08	4.36579e+08	5.64085e+07
2017	2016		Computer Communication	300114	1.9344e+09	7.24821e+08	2.31219e+08	1.08606e+09	1.22861e+08
2017	2016		Computer Communication	300127	1.18823e+09	2.67623e+08	3.65542e+07	4.2314e+08	1.19209e+08
2017	2016		Computer Communication	300128	3.51583e+09	2.59885e+09	2.76876e+08	2.9732e+09	5.34446e+07
2017	2016		Computer Communication	300134	7.79273e+09	1.90694e+09	3.85621e+08	2.4074e+09	1.28732e+08
2017	2016		Computer Communication	300139	1.45199e+09	1.34182e+08	1.79232e+07	2.25219e+08	2.05089e+07
2017	2016		Computer Communication	300162	1.49959e+09	3.72876e+08	1.28486e+08	5.625e+08	3.05168e+07
2017	2016		Computer Communication	300205	1.66017e+09	1.17305e+09	4.28041e+08	1.62733e+09	4.52331e+06
2017	2016		Computer Communication	300211	5.84551e+08	1.71883e+08	4.15419e+07	2.19753e+08	3.79625e+06
2017	2016		Computer Communication	300241	1.89451e+09	959617841	1.42373e+08	1.17936e+09	5.01132e+07
2017	2016		Computer Communication	300256	7.84412e+09	4.26291e+09	551384397	4.99394e+09	1.46023e+08
2017	2016		Computer Communication	300270	9.00841e+08	1.68832e+08	1.01623e+08	2.95157e+08	4.26958e+07
2017	2016		Computer Communication	300301	3.79372e+09	1.28077e+09	2.43073e+08	1.60262e+09	-7711533
2017	2016		Computer Communication	300319	3.12365e+09	1.38338e+09	1.34951e+08	1.69422e+09	1.52837e+08
2017	2016		Computer Communication	300322	2.43481e+09	1.40581e+09	3.34082e+08	1.72539e+09	2.23452e+07
2017	2016		Computer Communication	300323	6.88309e+09	1.21157e+09	2.97252e+08	1.58231e+09	2.6719e+08
2017	2016		Computer Communication	300327	8.25192e+08	2.89961e+08	1.37618e+08	5.17702e+08	1.06812e+08
2017	2016		Computer Communication	300331	1.82318e+09	2.84883e+08	9.57491e+07	4.15723e+08	2.79393e+07
2017	2016		Computer Communication	300351	3.1062e+09	5.68205e+08	1.92487e+08	9.58754e+08	1.56171e+08
2017	2016		Computer Communication	300390	1.01486e+09	4.62361e+08	8.8953e+07	5.90989e+08	1.75957e+07
2017	2016		Computer Communication	300393	3.46965e+09	9.68469e+08	1.86394e+08	1.38771e+09	1.65098e+08
2017	2016		Computer Communication	300394	8.15999e+08	1.22241e+08	5.31611e+07	3.10047e+08	1.21578e+08
2017	2016		Computer Communication	300397	1.64108e+09	1.47248e+08	1.03171e+08	2.18068e+08	-6.35502e+07
2017	2016		Computer Communication	300408	5.88341e+09	1.53659e+09	2.89828e+08	2.88751e+09	1.05983e+09
2017	2016		Computer Communication	300455	8.0447e+08	1.63013e+08	5.2995e+07	2.83627e+08	6.74829e+07
2017	2016		Computer Communication	300458	2.48269e+09	7.45854e+08	3.68342e+08	1.25204e+09	1.44312e+08
2017	2016		Computer Communication	300474	9.46507e+08	6.54526e+07	9.57211e+07	2.78006e+08	1.05287e+08
2017	2016		Computer Communication	300476	2.36174e+09	1332941254	2.09783e+08	1.81769e+09	2.32071e+08
2017	2016		Computer Communication	300502	1.19733e+09	5.28678e+08	5.93335e+07	7.13932e+08	1.05287e+08
2017	2016		Computer Communication	300516	1.37532e+09	2.59126e+08	7.74268e+07	4.73196e+08	1.40932e+08
2017	2016		Computer Communication	300543	9.39598e+08	7.72698e+08	7.12805e+07	9.35966e+08	7.65808e+07
2017	2016		Computer Communication	300546	7.17611e+08	1.29937e+08	9.89564e+07	2.92903e+08	6.04113e+07
2017	2016		Computer Communication	300548	6.32075e+08	1.98728e+08	4.54154e+07	3.1763e+08	6.79059e+07
2017	2016		Computer Communication	300563	6.14803e+08	2.35189e+08	3.84059e+07	3.12435e+08	3.59979e+07
2017	2016		Computer Communication	300565	1.0935e+09	4.66713e+08	1.5631e+08	7.08337e+08	6.18239e+07
2017	2016		Computer Communication	300570	1.17129e+09	2.73433e+08	3.10552e+07	4.21038e+08	1.01397e+08
2017	2016		Computer Communication	300581	6.65287e+08	1.05589e+08	3.37863e+07	2.03674e+08	5.24356e+07
2017	2016		Computer Communication	300582	1.70482e+09	4.34387e+08	1.49062e+08	6.53573e+08	6.68802e+07
2017	2016		Computer Communication	300602	8.97717e+08	5.91114e+08	1.06317e+08	842977689	1.2016e+08
2017	2016		Computer Communication	600060	2.26914e+10	2.67342e+10	3.19716e+09	3.18325e+10	1.78916e+09
2017	2016		Computer Communication	600118	1.08576e+10	5.50117e+09	3.68917e+08	6.33726e+09	4.6069e+08
2017	2016		Computer Communication	600130	1.43167e+09	3.02378e+09	1.33429e+08	3.19002e+09	3.08075e+07
2017	2016		Computer Communication	600151	1.38005e+10	4.55874e+09	9.20414e+08	5.44847e+09	2.13262e+08
2017	2016		Computer Communication	600183	9.53387e+09	6.83683e+09	8.32033e+08	8.53832e+09	7.60644e+08
2017	2016		Computer Communication	600198	1.19939e+10	6.43823e+09	1783058148	7.22967e+09	-1.80756e+09
2017	2016		Computer Communication	600203	5.19657e+09	6.67206e+09	4.34074e+08	7.09613e+09	2.30582e+07
2017	2016		Computer Communication	600237	2.14759e+09	5.68975e+08	1.40786e+08	5.90501e+08	-2.18309e+08
2017	2016		Computer Communication	600260	1.39055e+10	7.59207e+09	5.54334e+08	8.42068e+09	2.46159e+08
2017	2016		Computer Communication	600271	1.77591e+10	2.13184e+10	1.70262e+09	2.56138e+10	2.20896e+09
2017	2016		Computer Communication	600288	3.07622e+09	2.054e+09	6.07992e+08	2.68641e+09	5.45883e+07
2017	2016		Computer Communication	600330	4.76759e+09	1.33775e+09	2.46913e+08	1.69177e+09	1.12778e+08
2017	2016		Computer Communication	600345	1.65453e+09	5.09515e+08	1.18376e+08	5.83861e+08	6.22002e+07
2017	2016		Computer Communication	600353	1.58921e+09	8.06652e+08	1.00307e+08	9.78629e+08	5.83116e+07
2017	2016		Computer Communication	600355	5.78147e+08	2.53182e+08	8.45638e+07	3.35811e+08	1.12944e+07
2017	2016		Computer Communication	600360	3.68518e+09	1.14597e+09	2.13699e+08	1.39586e+09	3.67808e+07
2017	2016		Computer Communication	600363	3.86139e+09	2.12738e+09	3.4567e+08	2.50433e+09	1.80185e+08
2017	2016		Computer Communication	600405	2.68431e+09	8.66885e+08	3.82293e+08	1.27786e+09	2.73463e+07
2017	2016		Computer Communication	600435	4.72589e+09	1.49272e+09	3.62948e+08	2.00273e+09	1.30578e+08
2017	2016		Computer Communication	600460	5.0878e+09	1.8033e+09	5.25578e+08	2.37505e+09	9.16431e+07
2017	2016		Computer Communication	600485	2.204e+10	6.37287e+08	9.0371e+08	3.08797e+09	1.5999e+09
2017	2016		Computer Communication	600498	2.43225e+10	1.32127e+10	3.34586e+09	1.73611e+10	7.94622e+08
2017	2016		Computer Communication	600552	4.87314e+09	2.61973e+09	3.76923e+08	3.10665e+09	1.00324e+08
2017	2016		Computer Communication	600562	2.44546e+09	8.36387e+08	1.65124e+08	1.25811e+09	2.28378e+08
2017	2016		Computer Communication	600563	2.47966e+09	8.94494e+08	1.64954e+08	1.52116e+09	4.02157e+08
2017	2016		Computer Communication	600601	1.0557e+10	5.57073e+09	9.25026e+08	6.61371e+09	6.70385e+07
2017	2016		Computer Communication	600666	6.81185e+09	7.12366e+08	1.65708e+08	1.31447e+09	3.27034e+08
2017	2016		Computer Communication	600703	2.35733e+10	3.75694e+09	3.81522e+08	6.2726e+09	2.16667e+09
2017	2016		Computer Communication	600707	6.86226e+09	3.60034e+08	2.7546e+08	3.37174e+08	-3.0699e+08
2017	2016		Computer Communication	600734	7.12346e+09	3.92325e+09	1.83463e+08	4.23299e+09	1.82912e+08
2017	2016		Computer Communication	600745	1.28798e+10	1.23867e+10	8.41038e+08	1.34169e+10	1.91657e+08
2017	2016		Computer Communication	600775	5.23998e+09	3.19315e+09	4.69737e+08	3.70276e+09	1.6901e+08
2017	2016		Computer Communication	600776	3.84653e+09	1.59322e+09	3.55711e+08	1.98029e+09	9.22726e+07
2017	2016		Computer Communication	600839	5.9863e+10	5.80627e+10	8.23853e+09	6.71753e+10	1.15943e+09
2017	2016		Computer Communication	600877	1.83606e+09	6.89414e+08	3.42598e+08	7.02791e+08	-3.0734e+08
2017	2016		Computer Communication	600888	9.69782e+09	5.1001e+09	4.5522e+08	5.54688e+09	3.78218e+07
2017	2016		Computer Communication	600898	2.23834e+09	1.00431e+09	1.32229e+08	1.15009e+09	1.72287e+07
2017	2016		Computer Communication	600980	7.73767e+08	2.81658e+08	7.07745e+07	3.97827e+08	3.69637e+07
2017	2016		Computer Communication	601231	1.54048e+10	2.14334e+10	1.57002e+09	2.39839e+10	8.06266e+08
2017	2016		Computer Communication	603002	1.51076e+09	8.08231e+08	7.54045e+07	9.0989e+08	2.66792e+07
2017	2016		Computer Communication	603005	1.93485e+09	3.54572e+08	1.18972e+08	5.1239e+08	5.27533e+07
2017	2016		Computer Communication	603019	6.1316e+09	3.47636e+09	6.47636e+08	4.36015e+09	2.4012e+08
2017	2016		Computer Communication	603023	5.8281e+08	9.51537e+07	4.29796e+07	2.11334e+08	9.06838e+07
2017	2016		Computer Communication	603118	6.92764e+09	5.56798e+09	6.07724e+08	6.54303e+09	3.39633e+08
2017	2016		Computer Communication	603160	3.21525e+09	1.65267e+09	5.17961e+08	3.07933e+09	8.56696e+08
2017	2016		Computer Communication	603186	1.38381e+09	9.81303e+08	1.74711e+08	1.2495e+09	8.47945e+07
2017	2016		Computer Communication	603228	4.33686e+09	2.25141e+09	3.78562e+08	3.2832e+09	5.37459e+08
2017	2016		Computer Communication	603328	5.79634e+09	2.11853e+09	1.23448e+08	2.9345e+09	5.88428e+08
2017	2016		Computer Communication	603528	1.91001e+09	3.40812e+08	1.39043e+08	8.32156e+08	3.08504e+08
2017	2016		Computer Communication	603633	1.04335e+09	2.15401e+08	6.44118e+07	3.40197e+08	4.95435e+07
2017	2016		Computer Communication	603660	1.50556e+09	5.19053e+08	8.09856e+08	1.44858e+09	1.74291e+08
2017	2016		Computer Communication	603678	2.93804e+09	1.11417e+09	1.59231e+08	1.50252e+09	1.90887e+08
2017	2016		Computer Communication	603738	7.00942e+08	2.39015e+08	5.00562e+07	3.7007e+08	6.77208e+07
2017	2016		Computer Communication	603936	1.9227e+09	1.13349e+09	1.68213e+08	1.35056e+09	5.33916e+07
2017	2016		Computer Communication	603986	1.66965e+09	1.09663e+09	2.16378e+08	1.48895e+09	1.74698e+08
2017	2016		Computer Communication	603989	2.2845e+09	1.02802e+09	2.30494e+08	1.55365e+09	2.63689e+08
2017	2016		Computer Communication	603996	3.10081e+09	3.86655e+09	1.6527e+08	4.18848e+09	1.17618e+08
2017	2016		Computer Communication	832491	5.10165e+08	1.81425e+08	4.4376e+07	2.89222e+08	5.89542e+07
2017	2016		Computer Communication	833994	1.44314e+09	1.69083e+09	2.12177e+08	1.96701e+09	7.07248e+07
2017	2016	Mergers	Software Information	000638	1.49412e+09	1.37755e+08	2.7282e+07	1.56172e+08	1.37272e+07
2017	2016		Software Information	000971	3.82059e+09	4.48874e+08	8.19115e+07	6.65995e+08	1.11463e+08
2017	2016		Software Information	002063	2.32755e+09	4.27934e+08	5.49848e+08	1.09433e+09	1.4209e+08
2017	2016		Software Information	002195	7.36125e+09	4.81877e+08	7.44171e+08	1.7416e+09	6.34832e+08
2017	2016		Software Information	002230	1.04139e+10	1.67321e+09	1.34447e+09	3.32048e+09	4.96778e+08
2017	2016		Software Information	002279	2.79587e+09	5.61884e+08	5.49718e+08	1.3208e+09	2.11234e+08
2017	2016		Software Information	002316	2.09484e+09	6.14023e+08	1.50126e+08	7.01813e+08	-4.55063e+06
2017	2016		Software Information	002405	4.12224e+09	3.80708e+08	1.10353e+09	1.58531e+09	1.16259e+08
2017	2016		Software Information	002544	3.79706e+09	2.22234e+09	3.51063e+08	2.69611e+09	1.05138e+08
2017	2016		Software Information	002642	4.63425e+09	9.73758e+08	3.83256e+08	1.5955e+09	1.93595e+08
2017	2016		Software Information	300017	8.66265e+09	2.58726e+09	6.62383e+08	4.44653e+09	1.2482e+09
2017	2016		Software Information	300044	2.07707e+09	8.3353e+08	1.15732e+08	1.00201e+09	1.02728e+08
2017	2016		Software Information	300047	3.18273e+09	2.01824e+09	3.22404e+08	2.44822e+09	1.34591e+08
2017	2016		Software Information	300050	2.47979e+09	4.08158e+08	2.05787e+08	7.35686e+08	1.20124e+08
2017	2016		Software Information	300098	4.83022e+09	7.30708e+08	2.63213e+08	1.30767e+09	3.15765e+08
2017	2016		Software Information	300150	1.94765e+09	2.76918e+08	1.09481e+08	4.69694e+08	1.00575e+08
2017	2016		Software Information	300212	6.4693e+09	1.64179e+09	4.03112e+08	2.24948e+09	1.94436e+08
2017	2016		Software Information	300271	2.87687e+09	1.11853e+09	4.66629e+08	1.82011e+09	2.74361e+08
2017	2016		Software Information	300290	1.11207e+09	3.47846e+08	9.44664e+07	5.02607e+08	4.00461e+07
2017	2016		Software Information	300299	2.0773e+09	1.86572e+08	1.33322e+08	4.52625e+08	1.10046e+08
2017	2016		Software Information	300311	1.12596e+09	2.86627e+08	2.53101e+08	6.6286e+08	-3.35565e+08
2017	2016		Software Information	300312	1.59341e+09	2.20476e+08	1.971e+08	3.62094e+08	1.51327e+07
2017	2016		Software Information	300324	6.87473e+09	9.03439e+08	6.04858e+08	2.18878e+09	5.99969e+08
2017	2016		Software Information	300349	3.3305e+09	5.03062e+08	2.34568e+08	8.54252e+08	9.59453e+07
2017	2016		Software Information	300359	2.57056e+09	6.60924e+08	1.62021e+08	9.77161e+08	1.43007e+08
2017	2016		Software Information	300365	1.0087e+09	3.48866e+08	1.10765e+08	6.03303e+08	1.34327e+08
2017	2016		Software Information	300386	1.8129e+09	5.34253e+08	2.62966e+08	8.89432e+08	1.13995e+08
2017	2016		Software Information	300440	1.75762e+09	3.32716e+08	1.28112e+08	5.97304e+08	1.33869e+08
2017	2016		Software Information	300451	1.13313e+09	2.85689e+08	2.17284e+08	5.48645e+08	6.71061e+07
2017	2016		Software Information	300465	1.69968e+09	7.42278e+08	2.05842e+08	9.72683e+08	2.31096e+07
2017	2016		Software Information	300518	1.12546e+09	3.59439e+07	7.25061e+07	2.07248e+08	9.96739e+07
2017	2016		Software Information	300525	4.80442e+08	5.50865e+07	7.7973e+07	1.71251e+08	3.76284e+07
2017	2016		Software Information	300559	6.44846e+08	7.61961e+07	3.71765e+07	1.65734e+08	6.17766e+07
2017	2016		Software Information	600406	1.75324e+10	8.8835e+09	1.11482e+09	1.14153e+10	1.45125e+09
2017	2016		Software Information	600570	4.54848e+09	1.40744e+08	1.9969e+09	2.17017e+09	-5.22363e+07
2017	2016		Software Information	600602	5.16837e+09	3.18709e+09	6.16209e+08	4.09384e+09	3.08765e+08
2017	2016		Software Information	600636	4.15891e+09	4.09596e+09	5.52646e+08	4.73709e+09	-2.30268e+08
2017	2016		Software Information	600797	4.06063e+09	3.26856e+09	7.03662e+08	4.07956e+09	2.69981e+08
2017	2016		Software Information	603421	2.32417e+09	5.44252e+08	5.70674e+08	1.38601e+09	3.15912e+08
2017	2016	Non-mergers	Software Information	000158	1.28042e+10	1.01809e+10	6.85434e+08	1.09743e+10	3.46995e+08
2017	2016		Software Information	000409	6.19826e+09	1.97148e+09	4.19476e+08	2.2174e+09	-1.91809e+08
2017	2016		Software Information	000555	9.49823e+09	6.4857e+09	1.18477e+09	8.01431e+09	2.55126e+08
2017	2016		Software Information	000682	3.40686e+09	1.68139e+09	5.64576e+08	2.37175e+09	1.48188e+08
2017	2016		Software Information	000889	2.9899e+09	1.37393e+09	2.06456e+08	1.81466e+09	2.19954e+08
2017	2016		Software Information	000948	2.62434e+09	1.64731e+09	4.82315e+08	2.15781e+09	2.2403e+07
2017	2016		Software Information	000997	6.27734e+09	2.38521e+09	6.61665e+08	3.54392e+09	4.86387e+08
2017	2016		Software Information	002065	1.24282e+10	4.34988e+09	1.06193e+09	6.47675e+09	8.90459e+08
2017	2016		Software Information	002093	4.57213e+09	9.00944e+08	3.04162e+08	1.23092e+09	7.8696e+07
2017	2016		Software Information	002123	6.96666e+09	1.97692e+09	6.13602e+08	2.80017e+09	2.54426e+08
2017	2016		Software Information	002148	1.22272e+09	2.13972e+08	1.0026e+08	3.94409e+08	7.91141e+07
2017	2016		Software Information	002153	6057269280	1.60559e+09	6.59107e+08	2.66261e+09	4.05798e+08
2017	2016		Software Information	002197	4.74909e+09	1.37386e+09	3.19766e+08	1.79591e+09	50308658
2017	2016		Software Information	002212	8.94464e+09	2.52346e+09	2.80635e+08	2.87071e+09	7.02758e+07
2017	2016		Software Information	002232	1.72143e+09	1.04101e+09	1.76841e+08	1.26987e+09	5.02795e+07
2017	2016		Software Information	002253	1.51653e+09	2.2562e+08	4.84024e+07	3.15946e+08	4.28647e+07
2017	2016		Software Information	002261	4.24322e+09	3.72076e+08	4.32959e+08	1.02849e+09	2.06681e+08
2017	2016		Software Information	002268	3.6495e+09	1.18021e+09	4.53562e+08	1.7989e+09	1.72952e+08
2017	2016		Software Information	002298	5.41885e+09	1.14217e+09	3.01865e+08	1.67111e+09	1.73898e+08
2017	2016		Software Information	002322	3.26148e+09	3.10871e+08	2.18716e+08	6.87283e+08	1.50199e+08
2017	2016		Software Information	002331	1.88019e+09	7.97453e+08	1.13673e+08	9.92137e+08	8.31787e+07
2017	2016		Software Information	002368	7.6014e+09	4.15632e+09	6.8455e+08	5.16408e+09	2.94638e+08
2017	2016		Software Information	002373	6.10368e+09	1.65185e+09	2.73017e+08	2.34483e+09	4.12217e+08
2017	2016		Software Information	002380	2.25213e+09	3.04888e+08	1.29957e+08	5.12681e+08	8.57767e+07
2017	2016		Software Information	002401	1.37474e+09	5.24307e+08	5.90956e+07	6.54126e+08	6.23652e+07
2017	2016		Software Information	002410	4.49109e+09	1.71952e+08	1.63349e+09	2.02955e+09	4.37538e+08
2017	2016		Software Information	002417	7.26886e+08	2.58792e+08	1.50225e+08	3.25031e+08	-1.06348e+08
2017	2016		Software Information	002421	4.83063e+09	1.72091e+09	3.69856e+08	2.45702e+09	2.9557e+08
2017	2016		Software Information	002439	3.25495e+09	6.61656e+08	1.01757e+09	1.92737e+09	2.61193e+08
2017	2016		Software Information	002453	2.21827e+09	9.90606e+08	2.20963e+08	1.19422e+09	-3.28822e+08
2017	2016		Software Information	002474	2.1352e+09	4.79257e+08	2.32373e+08	7.02592e+08	2.49772e+07
2017	2016		Software Information	002602	5.50392e+09	2.31608e+09	5.46606e+08	3.4559e+09	5.07205e+08
2017	2016		Software Information	002609	2.45572e+09	3.64801e+08	2.27137e+08	7.83876e+08	1.83226e+08
2017	2016		Software Information	002649	2.66573e+09	1.37617e+09	4.4221e+08	1.934e+09	1.15456e+08
2017	2016		Software Information	002657	3.65439e+09	1.00604e+09	2.33159e+08	1.38012e+09	1.77742e+08
2017	2016		Software Information	002771	1.00798e+09	6.05361e+08	1.12466e+08	7.94486e+08	6.90358e+07
2017	2016		Software Information	002777	1.12034e+09	3.00111e+08	1.36859e+08	5.27433e+08	8.43411e+07
2017	2016		Software Information	300002	7.03111e+09	1.72902e+09	8.53522e+08	2.93658e+09	4.69059e+08
2017	2016		Software Information	300010	7.58579e+09	1.0332e+09	4.99254e+08	1.88363e+09	3.00271e+08
2017	2016		Software Information	300020	5.71223e+09	1.23925e+09	2.69031e+08	1.6553e+09	1.50864e+08
2017	2016		Software Information	300025	3.05655e+09	9.80368e+08	2.16939e+08	1.31012e+09	7.63025e+07
2017	2016		Software Information	300036	2.19427e+09	3.11559e+08	4.00674e+08	8.33151e+08	1.25769e+08
2017	2016		Software Information	300051	1.4279e+09	8.82281e+07	1.73893e+08	3.11643e+08	5.22044e+07
2017	2016		Software Information	300074	1.38247e+09	1.70208e+08	1.51385e+08	3.41738e+08	7.52723e+07
2017	2016		Software Information	300075	2.35223e+09	6.22759e+08	1.9729e+08	9.67336e+08	1.42083e+08
2017	2016		Software Information	300085	1.49148e+09	5.73131e+08	2.53689e+08	9.37521e+08	9.37534e+07
2017	2016		Software Information	300096	1.41899e+09	2.81416e+08	2.22833e+08	5.14673e+08	9.90357e+06
2017	2016		Software Information	300166	4.93963e+09	6.94434e+08	2.39438e+08	1.27775e+09	3.33854e+08
2017	2016		Software Information	300167	1.36564e+09	2.82901e+08	1.1775e+08	4.45889e+08	2.68353e+07
2017	2016		Software Information	300168	6.0274e+09	1.27719e+09	5.40204e+08	2.07504e+09	2.42059e+08
2017	2016		Software Information	300170	2.63727e+09	1.04981e+09	3.82222e+08	1.71022e+09	2.31883e+08
2017	2016		Software Information	300183	2.78893e+09	3.72897e+08	2.69931e+08	9.83909e+08	3.51215e+08
2017	2016		Software Information	300188	2626752979	3.59852e+08	4.5777e+08	9.97909e+08	1.78743e+08
2017	2016		Software Information	300229	2.06157e+09	2.15463e+08	3.24106e+08	6.80123e+08	1.47057e+08
2017	2016		Software Information	300231	1.00429e+09	7.64579e+08	1.43013e+08	1.05027e+09	1.15968e+08
2017	2016		Software Information	300245	9.99303e+08	2.62583e+08	1.04685e+08	4.17224e+08	5.02788e+07
2017	2016		Software Information	300248	1.81431e+09	3.17414e+08	2.79261e+08	6.83488e+08	8.56349e+07
2017	2016		Software Information	300249	2.18037e+09	7.46529e+08	1.68621e+08	973203998	3.92496e+07
2017	2016		Software Information	300250	1.82008e+09	1.42429e+08	1.7963e+08	4.50584e+08	1.36213e+08
2017	2016		Software Information	300253	3.34671e+09	4.48386e+08	3.22603e+08	9.54473e+08	5.2548e+08
2017	2016		Software Information	300264	8.96104e+08	1.46347e+08	9.17909e+07	2.32212e+08	6.73702e+06
2017	2016		Software Information	300277	6.72896e+08	2.47942e+08	7.1009e+07	3.1854e+08	2.61695e+07
2017	2016		Software Information	300287	6.74213e+09	1.21634e+09	3.89398e+08	2.03763e+09	3.47972e+08
2017	2016		Software Information	300292	3.35365e+09	1.48372e+09	2.8644e+08	1.98229e+09	1.67963e+08
2017	2016		Software Information	300297	6.30174e+09	7.66158e+08	4.4075e+08	1.5735e+09	3.23856e+08
2017	2016		Software Information	300300	3.51951e+09	3.21858e+08	1.17647e+08	4.28829e+08	3.94351e+07
2017	2016		Software Information	300302	8.7962e+08	2.64938e+08	8.38545e+07	4.71517e+08	1.28761e+08
2017	2016		Software Information	300333	8.97101e+08	7.18072e+07	7.47341e+07	1.91568e+08	3.35062e+07
2017	2016		Software Information	300339	5.12552e+09	7.82612e+08	3.70656e+08	1.31497e+09	3.07536e+08
2017	2016		Software Information	300344	1.50936e+09	2.06049e+08	8.86728e+07	3.31798e+08	3.84003e+07
2017	2016		Software Information	300348	1.15609e+09	3.11676e+08	2.50281e+08	6.50809e+08	1.03568e+08
2017	2016		Software Information	300350	2.63097e+09	4.62159e+08	9.65828e+07	6.95684e+08	1.3635e+08
2017	2016		Software Information	300352	2.31432e+09	1.87951e+08	2.01391e+08	4.923e+08	8.02359e+07
2017	2016		Software Information	300366	3.77997e+09	8.0971e+08	1.55975e+08	1.11352e+09	1.20303e+08
2017	2016		Software Information	300369	2.71123e+09	2.55606e+08	6.55825e+08	1.09069e+09	2.19971e+08
2017	2016		Software Information	300377	2.71452e+09	6.61094e+07	1.71868e+08	3.50808e+08	1.21803e+08
2017	2016		Software Information	300378	1.78221e+09	2.07849e+08	8.36959e+08	1.14001e+09	4.25083e+07
2017	2016		Software Information	300379	1.96423e+09	7.7539e+07	1.51167e+08	3.25398e+08	1.11364e+08
2017	2016		Software Information	300380	6.04839e+08	2.72112e+08	1.37785e+08	4.10055e+08	-2.20187e+07
2017	2016		Software Information	300383	8.91762e+09	1.68957e+09	3.04078e+08	2.31763e+09	3.31213e+08
2017	2016		Software Information	300399	5.04854e+08	2.00891e+08	5.17846e+07	2.87502e+08	1.57811e+07
2017	2016		Software Information	300419	1.75713e+09	3.29231e+08	7.99753e+07	4.66468e+08	6.14181e+07
2017	2016		Software Information	300448	8.98648e+08	3.01982e+08	1.41034e+08	5.44954e+08	9.30344e+07
2017	2016		Software Information	300468	9.95967e+08	1.82601e+08	1.0448e+08	3.67045e+08	7.56328e+07
2017	2016		Software Information	300469	8.59613e+08	3.06853e+08	1.78034e+08	5.21105e+08	3.09906e+07
2017	2016		Software Information	300493	9.94589e+08	1.37584e+09	9.52494e+07	1.53892e+09	4.94627e+07
2017	2016		Software Information	300496	1.9065e+09	4.5898e+08	3.00428e+08	8.47902e+08	1.20064e+08
2017	2016		Software Information	300513	7.53889e+08	2.92075e+08	8.78086e+07	4.32165e+08	3.85376e+07
2017	2016		Software Information	300520	1.03386e+09	3.77245e+08	1.55217e+08	5.94231e+08	5.42097e+07
2017	2016		Software Information	300523	1.20941e+09	2.48535e+08	1.98849e+08	5.4758e+08	9.23344e+07
2017	2016		Software Information	300532	1.16078e+09	2.55283e+08	8.11438e+07	3.98638e+08	5.46403e+07
2017	2016		Software Information	300533	1.73905e+09	3.661e+07	1.9365e+08	3.80679e+08	1.57783e+08
2017	2016		Software Information	300541	1.07468e+09	7.90702e+08	1.21346e+08	9.80588e+08	5.95077e+07
2017	2016		Software Information	300542	7.26524e+08	3.14201e+08	6.75109e+07	4.31422e+08	3.43941e+07
2017	2016		Software Information	300550	5.88991e+08	1.07261e+08	7.7862e+07	2.3564e+08	5.17277e+07
2017	2016		Software Information	300552	1.09134e+09	3.93532e+08	1.77731e+08	6.35729e+08	6.93476e+07
2017	2016		Software Information	300556	5.92668e+08	2.41004e+08	1.37567e+08	4.16455e+08	2.74471e+07
2017	2016		Software Information	300560	5.53704e+08	2.27338e+08	5.33906e+07	3.30293e+08	3.81544e+07
2017	2016		Software Information	300561	6.93855e+08	6.17347e+07	8.70114e+07	2.18054e+08	7.88615e+07
2017	2016		Software Information	300579	7.40949e+08	1.89385e+08	1.82682e+08	4.45515e+08	5.75567e+07
2017	2016		Software Information	300588	6.87732e+08	4.22862e+08	5.66963e+07	5.39685e+08	4.30168e+07
2017	2016		Software Information	300597	5.93255e+08	2.95514e+08	5.50849e+07	4.23306e+08	5.49842e+07
2017	2016		Software Information	300603	6.11423e+08	2.90229e+08	3.96213e+07	3.62785e+08	3.54744e+07
2017	2016		Software Information	300608	7.41286e+08	4.07485e+08	2.19101e+08	6.85434e+08	5.54579e+07
2017	2016		Software Information	600131	2.37917e+09	9.28565e+08	1.30121e+08	1.13661e+09	1.58485e+08
2017	2016		Software Information	600289	4.14556e+09	4.79271e+08	7.14551e+08	1.33103e+09	1.29559e+08
2017	2016		Software Information	600410	1.00952e+10	3.97891e+09	7.67164e+08	4.80003e+09	3.99814e+07
2017	2016		Software Information	600446	3.17453e+09	2.74458e+09	5.95623e+08	3.66561e+09	2.79228e+08
2017	2016		Software Information	600536	5.96791e+09	2.7884e+09	1.7827e+09	4.52978e+09	1.18507e+08
2017	2016		Software Information	600571	1.71744e+09	6.61937e+08	5.88815e+08	1.38527e+09	1.41321e+08
2017	2016		Software Information	600588	12155131565	1676395978	3420143035	5113348861	244169080
2017	2016		Software Information	600654	1.05652e+10	2.65579e+09	6.34926e+08	3.43406e+09	2.47152e+08
2017	2016		Software Information	600701	7.38765e+09	1.29149e+09	3.9561e+08	1.65111e+09	-6.91529e+07
2017	2016		Software Information	600718	11749641407	5436908675	2188893360	7734848084	1704646737
2017	2016		Software Information	600728	4.91867e+09	2.3926e+09	3.40423e+08	2.84819e+09	1.24706e+08
2017	2016		Software Information	600756	3.09204e+09	8.6743e+08	4.54003e+08	1.36841e+09	1.13343e+08
2017	2016		Software Information	600845	6.83809e+09	2.83102e+09	7.7488e+08	3.96027e+09	3.6506e+08
2017	2016		Software Information	600850	5.16041e+09	5.03474e+09	6.91034e+08	6.05746e+09	2.91275e+08
2017	2016		Software Information	600892	2.49794e+09	1.48742e+08	8.09001e+07	3.55977e+08	1.52182e+08
2017	2016		Software Information	603039	7.46705e+08	2.32404e+07	4.22675e+08	4.61305e+08	6.44307e+07
2017	2016		Software Information	603189	8.42207e+08	8.96905e+07	5.9256e+07	2.23788e+08	7.27018e+07
2017	2016		Software Information	603322	1.0524e+09	6.21502e+08	1.01016e+08	7.75839e+08	3.02906e+07
2017	2016		Software Information	603636	1.31256e+09	3.20099e+08	1.13028e+08	4.68074e+08	4.32302e+07
2017	2016		Software Information	603869	5.18973e+09	5.21295e+08	2.11328e+08	9.20041e+08	1.79794e+08
2017	2016		Software Information	603887	1.02469e+09	4.50398e+08	4.59868e+07	5.65599e+08	5.53462e+07
2017	2016		Software Information	603918	8.05416e+08	4.2928e+08	1.22021e+08	5.85744e+08	2.88718e+07
2017	2016		Software Information	603990	6.90343e+08	7.9364e+07	1.33326e+08	2.40643e+08	4.52057e+07
2017	2017	Mergers	Chemicals	000408	7.74462e+09	1.10299e+09	6.1169e+08	3.17318e+09	1.21695e+09
2017	2017		Chemicals	000510	1.50077e+09	1.44844e+09	2.21485e+08	1.72815e+09	4.2288e+07
2017	2017		Chemicals	000525	1.22471e+10	3.42332e+09	8.14844e+08	4.97418e+09	7.06406e+08
2017	2017		Chemicals	000553	39613922000	15478646000	6887393000	23819568000	1545879000
2017	2017		Chemicals	000818	3.80224e+09	2.69605e+09	3.73562e+08	3.40092e+09	2.62216e+08
2017	2017		Chemicals	000902	8.74522e+09	7.37158e+09	8.15956e+08	9.0324e+09	6.91752e+08
2017	2017		Chemicals	000990	2.1021e+10	3.89489e+09	8.84884e+08	5.69473e+09	7.85824e+08
2017	2017		Chemicals	002057	1.64376e+09	862122789	1.9307e+08	1.1569e+09	1.35749e+08
2017	2017		Chemicals	002094	4.66027e+09	3.69564e+09	6.15191e+08	4.67653e+09	4.44795e+08
2017	2017		Chemicals	002246	3.48089e+09	1.68763e+09	3.73969e+08	2.18336e+09	1.09241e+08
2017	2017		Chemicals	002250	8.65258e+09	2.86376e+09	9.50502e+08	4.10739e+09	2.07512e+08
2017	2017		Chemicals	002360	1.4913e+09	4.07168e+08	1.49224e+08	7.09716e+08	1.00886e+08
2017	2017		Chemicals	002497	4.34253e+09	1.51636e+09	5.03018e+08	2.3585e+09	2.68242e+08
2017	2017		Chemicals	002591	1.50732e+09	1.5969e+08	1.01029e+08	2.59129e+08	-1.41431e+06
2017	2017		Chemicals	002632	2.26243e+09	5.06363e+08	1.54437e+08	8.06798e+08	1.22625e+08
2017	2017		Chemicals	002637	6.36927e+09	6.17264e+09	5.78129e+08	6.90828e+09	1.57806e+08
2017	2017		Chemicals	002709	3.69172e+09	1.37689e+09	3.42761e+08	2.0573e+09	3.01262e+08
2017	2017		Chemicals	002734	2.38588e+09	1.03208e+09	2.87073e+08	1.42342e+09	1.41763e+08
2017	2017		Chemicals	002741	1.57814e+09	9.97528e+08	2.06869e+08	1.29919e+09	9.16336e+07
2017	2017		Chemicals	002783	2.3923e+09	8.71739e+08	3.39546e+08	1.35895e+09	1.38204e+08
2017	2017		Chemicals	002809	1.24922e+09	4.66294e+08	7.05793e+07	6.30986e+08	80644916
2017	2017		Chemicals	300067	1.7791e+09	1.03986e+09	1.8376e+08	1.3329e+09	8.36359e+07
2017	2017		Chemicals	300082	6.30147e+09	5.13753e+09	2.47961e+08	5.69889e+09	2.18841e+08
2017	2017		Chemicals	300121	1.62362e+09	1.19308e+09	1.89535e+08	1.6378e+09	2.03541e+08
2017	2017		Chemicals	300200	1.73043e+09	6.39267e+08	1.52508e+08	8.53608e+08	4.33235e+07
2017	2017		Chemicals	300261	3.18423e+09	8.9957e+08	2.24596e+08	1.20783e+09	7.43784e+07
2017	2017		Chemicals	300285	3.28909e+09	7.64597e+08	1.95585e+08	1.21762e+09	2.59302e+08
2017	2017		Chemicals	300343	6.0691e+09	2.11792e+09	2.23e+08	2.76757e+09	3.92932e+08
2017	2017		Chemicals	300387	1.20048e+09	3.44798e+08	1.13558e+08	5.30045e+08	6.36574e+07
2017	2017		Chemicals	300398	2.92835e+09	4.6401e+08	2.70888e+08	8.20368e+08	8.78399e+07
2017	2017		Chemicals	300437	3.08783e+09	5.66054e+08	1.27691e+08	8.41135e+08	1.1907e+08
2017	2017		Chemicals	300530	5.42836e+08	6.96959e+07	2.5747e+07	1.40144e+08	5.4119e+07
2017	2017		Chemicals	300537	1.56566e+09	2.62456e+08	1.07747e+08	4.49007e+08	6.13341e+07
2017	2017		Chemicals	600273	8.64208e+09	3.99345e+09	4.02266e+08	5.57601e+09	9.71554e+08
2017	2017		Chemicals	603188	4.49556e+09	1.3468e+09	4.41992e+08	2.43558e+09	5.02638e+08
2017	2017		Chemicals	603823	2.0488e+09	1.21662e+09	1.51994e+08	1.51089e+09	1.53142e+08
2017	2017	Non-mergers	Chemicals	000545	2.75223e+09	1.33108e+09	2.30927e+08	1.74101e+09	1.65828e+08
2017	2017		Chemicals	000565	1.57104e+09	3.45012e+09	1.21893e+08	3.60903e+09	8.11254e+07
2017	2017		Chemicals	000635	3.44416e+09	1.63687e+09	1.84073e+08	1.96519e+09	9.3313e+07
2017	2017		Chemicals	000707	9.63698e+09	4.2956e+09	7.02048e+08	4.28161e+09	-7.53628e+08
2017	2017		Chemicals	000731	4.37352e+09	1.92923e+09	3.73586e+08	2.528e+09	1.47764e+08
2017	2017		Chemicals	000737	2.61645e+09	1.53604e+09	7.13087e+08	1.87266e+09	-4.30807e+08
2017	2017		Chemicals	000822	4.30854e+09	3.7318e+09	3.18902e+08	4.81701e+09	6.57948e+08
2017	2017		Chemicals	000881	1.15476e+10	5.21511e+09	8.71622e+08	6.36943e+09	4.25157e+08
2017	2017		Chemicals	000893	4.23525e+09	1.49085e+09	8.88818e+07	1.53577e+09	-7.73816e+08
2017	2017		Chemicals	000912	5.95596e+09	3.33053e+09	6.30404e+08	3.73477e+09	-1.48865e+09
2017	2017		Chemicals	000920	1.81865e+09	6.55147e+08	3.04911e+08	1.08284e+09	1.27023e+08
2017	2017		Chemicals	000930	5.95589e+09	5.64478e+09	6.02512e+08	6.27591e+09	2.49664e+08
2017	2017		Chemicals	000985	7.00552e+08	1.38283e+09	9.53995e+07	1.5304e+09	4.81551e+07
2017	2017		Chemicals	002002	1.43376e+10	4.26965e+09	992476646	6.54063e+09	1.01316e+09
2017	2017		Chemicals	002037	7.83212e+09	3.68495e+09	7.071e+08	4.58721e+09	9.91267e+07
2017	2017		Chemicals	002054	3.01085e+09	1.93672e+09	4.52002e+08	2.4555e+09	4.05286e+07
2017	2017		Chemicals	002068	7.4655e+09	5.71082e+09	6.63687e+08	6.94734e+09	4.93755e+08
2017	2017		Chemicals	002096	3.89578e+09	1.97583e+09	5.86415e+08	2.62415e+09	2.55794e+07
2017	2017		Chemicals	002109	4.12266e+09	1.5545e+09	1.00826e+08	1.89396e+09	2.06413e+08
2017	2017		Chemicals	002125	2.55687e+09	5.60501e+08	1.23525e+08	7.40803e+08	5.15683e+07
2017	2017		Chemicals	002136	9.9022e+08	8.95398e+08	7.68422e+07	1.14268e+09	1.69512e+08
2017	2017		Chemicals	002145	5.69909e+09	2.22231e+09	4.51193e+08	3.2564e+09	3.88549e+08
2017	2017		Chemicals	002165	2.93175e+09	1.86659e+09	2.68716e+08	2.17125e+09	4.76281e+07
2017	2017		Chemicals	002170	4.60382e+09	1.78246e+09	3.82556e+08	2.07937e+09	-1.126e+08
2017	2017		Chemicals	002211	1.1933e+09	8.31609e+08	8.78368e+07	9.4503e+08	2.40254e+07
2017	2017		Chemicals	002215	4.54244e+09	1.84252e+09	7.35465e+08	2.82158e+09	3.20424e+08
2017	2017		Chemicals	002226	5.12712e+09	9.93891e+08	4.83082e+08	1.65396e+09	1.20187e+08
2017	2017		Chemicals	002258	4.51453e+09	2.20699e+09	3.72139e+08	3.08355e+09	4.38653e+08
2017	2017		Chemicals	002274	6.26123e+09	4.79191e+09	4.42898e+08	5.31891e+09	5.98166e+07
2017	2017		Chemicals	002312	3.76757e+09	6.95909e+08	3.60366e+08	8.05542e+08	3.02386e+08
2017	2017		Chemicals	002319	1.0927e+09	4.00721e+08	1.25092e+08	5.32047e+08	1.06482e+07
2017	2017		Chemicals	002326	5.86382e+09	2.0826e+09	5.53135e+08	2.75112e+09	1.87131e+08
2017	2017		Chemicals	002341	6.33319e+09	1.27826e+09	4.20138e+08	1.72614e+09	7.15506e+07
2017	2017		Chemicals	002361	3.17398e+09	1.48497e+09	1.86841e+08	1.82799e+09	1.29794e+08
2017	2017		Chemicals	002391	3.82502e+09	1.66029e+09	3.25936e+08	2.24531e+09	2.27662e+08
2017	2017		Chemicals	002398	3.14548e+09	1.49397e+09	2.94137e+08	1.99766e+09	1.92839e+08
2017	2017		Chemicals	002407	7.03604e+09	2.88563e+09	5.29905e+08	3.73585e+09	3.00896e+08
2017	2017		Chemicals	002408	9.64508e+09	2.05464e+10	7.18278e+08	2.22262e+10	8.46806e+08
2017	2017		Chemicals	002409	1.77245e+09	8.97515e+08	2.00345e+08	1.13292e+09	3.42682e+07
2017	2017		Chemicals	002440	8.97902e+09	4.16427e+09	7.43267e+08	6.05698e+09	9.43211e+08
2017	2017		Chemicals	002442	2.97143e+09	2.22399e+09	3.5379e+08	2.70225e+09	4.96184e+07
2017	2017		Chemicals	002455	2.611e+09	2.16777e+09	2.12273e+08	2.46451e+09	1.04575e+08
2017	2017		Chemicals	002469	1.67489e+09	5.63622e+08	8.28724e+07	7.54052e+08	6.84019e+07
2017	2017		Chemicals	002476	1.27568e+09	3.63007e+08	1.06991e+08	4.09828e+08	388841
2017	2017		Chemicals	002496	8119939206	2.91731e+09	5.8498e+08	3.95155e+09	4.35346e+08
2017	2017		Chemicals	002513	4.0324e+09	1.30406e+09	4.48231e+08	1.85064e+09	3.54468e+07
2017	2017		Chemicals	002538	4.49171e+09	2.09518e+09	3.13452e+08	2.60272e+09	2.14944e+08
2017	2017		Chemicals	002539	9.30024e+09	6.60967e+09	971757583	7.74155e+09	1.02573e+08
2017	2017		Chemicals	002584	2.48298e+09	2.94996e+09	3.53414e+08	3.39499e+09	84969400
2017	2017		Chemicals	002588	7.36553e+09	4.24907e+09	8.04872e+08	5.26174e+09	2.65451e+08
2017	2017		Chemicals	002601	2.08464e+10	5.77955e+09	1.48583e+09	1.02575e+10	2588874607
2017	2017		Chemicals	002643	4.55204e+09	1.51251e+09	5.03098e+08	2.45639e+09	3.85321e+08
2017	2017		Chemicals	002648	1.01837e+10	6.2128e+09	8.65123e+08	8.18792e+09	9.35104e+08
2017	2017		Chemicals	002666	3.53073e+09	2.61573e+09	3.51404e+08	3.14519e+09	1.56654e+08
2017	2017		Chemicals	002669	1.76682e+09	4.06927e+08	1.12459e+08	5.49962e+08	4.34369e+07
2017	2017		Chemicals	002748	1.37548e+09	8.92404e+08	1.25356e+08	1.20149e+09	1.5056e+08
2017	2017		Chemicals	002749	9.85511e+08	3.54426e+08	1.70059e+08	7.37323e+08	1.85297e+08
2017	2017		Chemicals	002753	1.75224e+09	1.52133e+09	1.90296e+08	1.98534e+09	2.37002e+08
2017	2017		Chemicals	002802	6.53096e+08	2.78011e+08	4.76551e+07	3.885e+08	7.21184e+07
2017	2017		Chemicals	002805	7.51458e+08	2.49935e+08	3.32735e+07	3.20909e+08	3.79017e+07
2017	2017		Chemicals	002810	1.10866e+09	5.1782e+08	8.3219e+07	6.51402e+08	4.66267e+07
2017	2017		Chemicals	002827	8.963e+08	2.19832e+08	1.14312e+08	4.50386e+08	1.08963e+08
2017	2017		Chemicals	300019	9.77795e+08	5.58978e+08	1.21635e+08	7.28231e+08	5.1588e+07
2017	2017		Chemicals	300037	3.69911e+09	1.18693e+09	3.16016e+08	1.81563e+09	2.86533e+08
2017	2017		Chemicals	300041	2.24366e+09	1.11559e+09	2.87748e+08	1.51526e+09	1.10852e+08
2017	2017		Chemicals	300054	3.91264e+09	1.08604e+09	2.68059e+08	1.70024e+09	3.42722e+08
2017	2017		Chemicals	300107	1.08388e+09	3.62728e+08	7.43132e+07	5.3588e+08	8.70757e+07
2017	2017		Chemicals	300109	1.95864e+09	2.64132e+08	1.11802e+08	4.88581e+08	9.26454e+07
2017	2017		Chemicals	300132	9.51403e+08	5.85069e+08	9.89188e+07	8.11205e+08	9.4746e+07
2017	2017		Chemicals	300135	3.06582e+09	1.58521e+09	2.1379e+08	1.79978e+09	3.5863e+07
2017	2017		Chemicals	300174	1.35042e+09	6.08873e+08	2.36317e+08	8.53321e+08	6.53411e+07
2017	2017		Chemicals	300214	1.7315e+09	1.80181e+09	1.41715e+08	2.10322e+09	9.50855e+07
2017	2017		Chemicals	300225	1.21076e+09	6.02513e+08	1.34321e+08	7.97766e+08	3.88876e+07
2017	2017		Chemicals	300236	1.51382e+09	2.96149e+08	1.01498e+08	4.72244e+08	7.17173e+07
2017	2017		Chemicals	300243	8.78111e+08	9.00421e+08	1.44554e+08	1.0958e+09	3.06193e+07
2017	2017		Chemicals	300405	1.82889e+09	9.27564e+08	1.66979e+08	1.12688e+09	2.26067e+07
2017	2017		Chemicals	300429	1.28275e+09	3.83649e+08	1.1174e+08	6.39955e+08	1.25255e+08
2017	2017		Chemicals	300446	6.1264e+08	1.0272e+08	3.90556e+07	2.58233e+08	1.04379e+08
2017	2017		Chemicals	300481	6.32755e+08	3.69325e+08	9.10591e+07	5.40919e+08	7.36061e+07
2017	2017		Chemicals	300487	1.05986e+09	2.71075e+08	8.86022e+07	4.44242e+08	9.28819e+07
2017	2017		Chemicals	300505	8.90674e+08	5.53389e+08	1.78203e+08	7.99814e+08	6.05796e+07
2017	2017		Chemicals	300522	6.34717e+08	166173925	6.287e+07	2.82649e+08	5.34248e+07
2017	2017		Chemicals	300535	7.25094e+08	1.78175e+08	1.02412e+08	3.32678e+08	5.17461e+07
2017	2017		Chemicals	300568	2.37359e+09	2.66783e+08	1.51715e+08	5.21348e+08	8.81291e+07
2017	2017		Chemicals	300575	1.72125e+09	1.02352e+09	1.37521e+08	1.29506e+09	1.17325e+08
2017	2017		Chemicals	300596	1.49076e+09	7.95658e+08	1.85616e+08	1.14241e+09	1.2832e+08
2017	2017		Chemicals	600075	8.89652e+09	3.52022e+09	6.93214e+08	4.97716e+09	5.36656e+08
2017	2017		Chemicals	600078	7.95412e+09	2.48842e+09	3.894e+08	2.98602e+09	8.67973e+07
2017	2017		Chemicals	600135	2.36242e+09	1.54641e+09	2.44967e+08	1.85132e+09	6.14917e+07
2017	2017		Chemicals	600165	2.29904e+09	1.16721e+09	1.84824e+08	1.24794e+09	4.11504e+07
2017	2017		Chemicals	600230	4.34398e+09	2015629047	5.67341e+08	4.4172e+09	1.44812e+09
2017	2017		Chemicals	600249	2.70566e+09	1.20191e+09	3.98325e+08	1.47212e+09	-1.64581e+08
2017	2017		Chemicals	600315	9603959103	2.3332e+09	3.81159e+09	6.48825e+09	3.89802e+08
2017	2017		Chemicals	600319	1.52083e+09	1.74471e+09	1.67117e+08	1.94978e+09	2.66146e+07
2017	2017		Chemicals	600328	6.69087e+09	2.033e+09	7.71192e+08	3.28609e+09	4.05e+08
2017	2017		Chemicals	600367	1.74431e+09	9.93732e+08	2.15595e+08	1.33508e+09	1.00328e+08
2017	2017		Chemicals	600370	1.74999e+09	9.2222e+08	4.35676e+07	1.06588e+09	7.03967e+07
2017	2017		Chemicals	600378	1.05745e+09	3.81985e+08	8.31839e+07	5.26858e+08	5.88818e+07
2017	2017		Chemicals	600389	2.95255e+09	3.05376e+09	3.06423e+08	3.64136e+09	2.48988e+08
2017	2017		Chemicals	600423	3.20368e+09	1.74474e+09	4.77887e+08	1.83007e+09	6.15515e+07
2017	2017		Chemicals	600426	1.60218e+10	8.44272e+09	5.10994e+08	1.04081e+10	1.22205e+09
2017	2017		Chemicals	600470	5.50845e+09	4.25854e+09	4.94688e+08	4.76556e+09	3.95552e+07
2017	2017		Chemicals	600486	7.0837e+09	3.2353e+09	5.12875e+08	4.43823e+09	6.05475e+08
2017	2017		Chemicals	600589	5.86997e+09	1.25257e+09	2.45126e+08	1.64337e+09	1.33948e+08
2017	2017		Chemicals	600596	9.06034e+09	6.01046e+09	9.82501e+08	7.27647e+09	5.24832e+08
2017	2017		Chemicals	600610	4.3155e+08	3.32064e+07	2.16785e+08	3.05214e+07	-1.14208e+09
2017	2017		Chemicals	600618	4.54939e+09	6.10344e+09	3.71502e+08	7.22675e+09	9.90093e+08
2017	2017		Chemicals	600722	1.19045e+09	7.11608e+08	9.1062e+06	7.79308e+08	6.08019e+07
2017	2017		Chemicals	600727	1.47091e+09	4.64811e+08	5.8133e+07	6.07754e+08	7.84485e+07
2017	2017		Chemicals	600731	1.88291e+09	9.18492e+08	2.20808e+08	1.21786e+09	6.38449e+07
2017	2017		Chemicals	600746	6.4942e+08	6.44141e+08	5.45103e+07	7.77314e+08	7.50317e+07
2017	2017		Chemicals	600796	1.05018e+09	3.72961e+08	6.62058e+07	4.67585e+08	4.74099e+07
2017	2017		Chemicals	600844	3.80663e+09	8.04761e+08	2.93049e+08	1.33132e+09	3.50871e+08
2017	2017		Chemicals	601208	3014363393	1.40194e+09	2.60154e+08	1.73408e+09	1.05007e+08
2017	2017		Chemicals	601216	2.23841e+10	4.65105e+09	1.09162e+09	7.73894e+09	2.14659e+09
2017	2017		Chemicals	601678	7.91426e+09	4.64423e+09	6.1351e+08	6.46501e+09	8.33972e+08
2017	2017		Chemicals	603010	1.80877e+09	1.18301e+09	1.80473e+08	1.47317e+09	9.10726e+07
2017	2017		Chemicals	603026	2.63963e+09	4.29946e+09	2.16343e+08	4.77131e+09	2.05562e+08
2017	2017		Chemicals	603067	1.22649e+09	9.03023e+08	1.70944e+08	1.18548e+09	1.00378e+08
2017	2017		Chemicals	603077	1.31088e+10	3.57844e+09	5.81542e+08	4.73765e+09	5.05192e+08
2017	2017		Chemicals	603227	2.64243e+09	1.01106e+09	1.89645e+08	1.27344e+09	6.29971e+07
2017	2017		Chemicals	603360	7.7933e+08	2.09021e+08	8.13997e+07	4.10365e+08	9.98823e+07
2017	2017		Chemicals	603585	2.03973e+09	9.16074e+08	1.83872e+08	1.45662e+09	3.08771e+08
2017	2017		Chemicals	603599	5.49227e+09	1.58047e+09	3.74736e+08	2.34615e+09	3.37227e+08
2017	2017		Chemicals	603639	2.29522e+09	1.00402e+09	2.46786e+08	1.58942e+09	2.85904e+08
2017	2017		Chemicals	603737	2.08916e+09	1.59234e+09	8.27255e+08	2.61946e+09	1.75975e+08
2017	2017		Chemicals	603822	1.33092e+09	7.73407e+08	9.25932e+07	8.82577e+08	5.2331e+07
2017	2017		Chemicals	603928	1.42073e+09	1.00691e+09	1.26149e+08	1.28294e+09	1.35493e+08
2017	2017		Chemicals	603968	1.81019e+09	1.35028e+09	1.47311e+08	1.661e+09	1.60791e+08
2017	2017		Chemicals	603977	1.32902e+09	3.29131e+08	1.81597e+08	5.65307e+08	6.79037e+07
2017	2017		Chemicals	833819	1.37679e+10	5.15154e+09	8.43757e+08	6.13967e+09	2.96827e+08
2017	2017	Mergers	Pharmaceuticals	000566	1.05474e+10	9.7022e+08	8.26993e+08	1.82452e+09	8.12067e+07
2017	2017		Pharmaceuticals	002082	2.10006e+09	1.44203e+10	1.36284e+08	1.46355e+10	1.0041e+08
2017	2017		Pharmaceuticals	002317	4.85609e+09	8.34805e+08	7.35227e+08	1.96424e+09	4.23001e+08
2017	2017		Pharmaceuticals	002424	4.82267e+09	9.96272e+08	9.65037e+08	2.59182e+09	5.3203e+08
2017	2017		Pharmaceuticals	002755	8.66574e+08	2.71243e+08	6.26972e+07	3.65934e+08	1.72617e+07
2017	2017		Pharmaceuticals	300006	2.74035e+09	6.75485e+08	5.54824e+08	1.28207e+09	4.60633e+07
2017	2017		Pharmaceuticals	300009	2.25414e+09	2.58391e+08	5.32867e+08	1.09627e+09	2.81783e+08
2017	2017		Pharmaceuticals	300108	3.15465e+09	4.45657e+08	1.20514e+08	7.00439e+08	2.06684e+08
2017	2017		Pharmaceuticals	300204	2.62852e+09	8.66669e+07	1.04383e+09	1.38789e+09	2.60344e+08
2017	2017		Pharmaceuticals	300233	4.9039e+09	1.82827e+09	6.15468e+08	2.78804e+09	2.90255e+08
2017	2017		Pharmaceuticals	300363	2.84807e+09	7.66764e+08	3.12703e+08	1.18409e+09	9.44977e+07
2017	2017		Pharmaceuticals	300381	3.84527e+09	8.97141e+08	4.55029e+08	1.49926e+09	1.04834e+08
2017	2017		Pharmaceuticals	300434	3128647569	2.71879e+08	2.87753e+08	7.04012e+08	1.16726e+08
2017	2017		Pharmaceuticals	300452	6.66404e+08	2.38599e+08	5.05313e+07	3.39359e+08	5.28836e+07
2017	2017		Pharmaceuticals	300463	3.58318e+09	9.28349e+08	5.30602e+08	1.96998e+09	4.08443e+08
2017	2017		Pharmaceuticals	300482	1.69477e+09	4.50369e+08	4.60656e+08	1.14548e+09	2.25067e+08
2017	2017		Pharmaceuticals	300497	1.78941e+09	6.01345e+08	1.69379e+08	9.5815e+08	1.74477e+08
2017	2017		Pharmaceuticals	300501	7.09874e+08	2.37332e+08	6.80756e+07	3.75617e+08	6.56998e+07
2017	2017		Pharmaceuticals	300558	2.77301e+09	6.48294e+07	7.32407e+08	1.02636e+09	2.50779e+08
2017	2017		Pharmaceuticals	600079	3.54061e+10	9.71078e+09	4.66905e+09	1.54482e+10	2.31933e+09
2017	2017		Pharmaceuticals	600252	6.86359e+09	4.32089e+08	8.7006e+08	2.04771e+09	6.04909e+08
2017	2017		Pharmaceuticals	600488	4.28303e+09	1.26474e+09	4.99985e+08	1.97172e+09	1.62434e+08
2017	2017		Pharmaceuticals	600566	6.66254e+09	9.57514e+08	3.3121e+09	5.64201e+09	1223948290
2017	2017		Pharmaceuticals	600671	4.50443e+08	1.08682e+08	7.54603e+07	1.76383e+08	8.02947e+06
2017	2017		Pharmaceuticals	600781	9.88007e+09	3.534e+09	1.2883e+09	5.79992e+09	7.75429e+08
2017	2017		Pharmaceuticals	603658	2.18732e+09	4.73811e+08	4.42248e+08	1.40014e+09	4.49687e+08
2017	2017		Pharmaceuticals	603858	1.91967e+10	2.72581e+09	9.39876e+09	1.38639e+10	1.63894e+09
2017	2017	Non-mergers	Pharmaceuticals	000153	2.76771e+09	1.82016e+09	6.72801e+08	2.57811e+09	6.53481e+07
2017	2017		Pharmaceuticals	000403	1.32058e+09	3.01264e+08	2.95399e+08	6.85378e+08	1.52447e+07
2017	2017		Pharmaceuticals	000423	1.2376e+10	2.66887e+09	2.39503e+09	7.37234e+09	2.04399e+09
2017	2017		Pharmaceuticals	000513	1.58977e+10	3.21211e+09	4.16013e+09	8.53097e+09	4.4877e+09
2017	2017		Pharmaceuticals	000518	9.31628e+08	8.62194e+07	2.49932e+08	3.46055e+08	1.06503e+07
2017	2017		Pharmaceuticals	000534	2.41008e+09	1.58803e+08	1.22731e+08	2.55152e+08	7.72006e+07
2017	2017		Pharmaceuticals	000590	8.73736e+08	1.61038e+08	1.64597e+08	3.43539e+08	9.90596e+06
2017	2017		Pharmaceuticals	000597	1.0593e+10	3.50636e+09	2.00229e+09	5.67635e+09	9.20577e+07
2017	2017		Pharmaceuticals	000623	2.18546e+10	9.33213e+08	1.68364e+09	2.97677e+09	1.84515e+09
2017	2017		Pharmaceuticals	000650	4.16739e+09	2.38752e+09	9.0763e+08	3.84377e+09	4.41151e+08
2017	2017		Pharmaceuticals	000661	7.35144e+09	8.43335e+08	2.13671e+09	4.10226e+09	9.27612e+08
2017	2017		Pharmaceuticals	000739	5.69112e+09	3.89275e+09	1.34514e+09	5.55176e+09	2.56592e+08
2017	2017		Pharmaceuticals	000756	5.27365e+09	3.30828e+09	9.74202e+08	4.51572e+09	2.21249e+08
2017	2017		Pharmaceuticals	000766	5.72684e+09	3.54491e+08	8.97459e+08	1.52141e+09	2.57089e+08
2017	2017		Pharmaceuticals	000788	2.07594e+09	1.59014e+09	4.97731e+08	2.14592e+09	3.31398e+07
2017	2017		Pharmaceuticals	000790	1.32606e+09	2.92369e+08	2.66521e+08	5.90949e+08	1.71667e+08
2017	2017		Pharmaceuticals	000813	5.13898e+09	2.70092e+08	1.01307e+09	2.22029e+09	7.9531e+08
2017	2017		Pharmaceuticals	000908	4.86876e+09	5.95782e+08	1.75811e+09	2.58365e+09	1.85217e+08
2017	2017		Pharmaceuticals	000915	2.77501e+09	6.04212e+08	6.42397e+08	1.76723e+09	4.50832e+08
2017	2017		Pharmaceuticals	000919	3.85697e+09	2.50217e+09	4.85326e+08	3.19181e+09	1.72931e+08
2017	2017		Pharmaceuticals	000931	3.64898e+09	9.42069e+08	7.30625e+08	1.7407e+09	4.35648e+07
2017	2017		Pharmaceuticals	000952	1.64188e+09	4.12199e+08	2.21235e+08	8.01556e+08	1.06055e+08
2017	2017		Pharmaceuticals	000953	8.17878e+08	2.25893e+08	8.80818e+07	2.20882e+08	2.94624e+07
2017	2017		Pharmaceuticals	000989	5.87372e+09	1.26005e+09	1.80501e+09	3.79721e+09	7.12196e+08
2017	2017		Pharmaceuticals	000999	1.61955e+10	4.10165e+09	5.6955e+09	1.11199e+10	1.32648e+09
2017	2017		Pharmaceuticals	002001	1.81828e+10	3.18509e+09	9.60854e+08	6.23511e+09	1.7138e+09
2017	2017		Pharmaceuticals	002007	5.21931e+09	9.15136e+08	5.48663e+08	2.36818e+09	8.03696e+08
2017	2017		Pharmaceuticals	002019	8.76773e+09	1.93163e+09	9.11324e+08	4.37329e+09	1.26566e+09
2017	2017		Pharmaceuticals	002020	4.90399e+09	9.47309e+08	1.01326e+09	2.21907e+09	2.67026e+08
2017	2017		Pharmaceuticals	002022	2.7156e+09	9.45988e+08	3.87213e+08	1.59412e+09	2.21419e+08
2017	2017		Pharmaceuticals	002030	4.64179e+09	8.83696e+08	5.81701e+08	1.54243e+09	9.61206e+07
2017	2017		Pharmaceuticals	002038	4.58506e+09	3.82058e+08	4.63838e+08	1.24208e+09	5.28759e+08
2017	2017		Pharmaceuticals	002099	7.46693e+09	1.3449e+09	6.04428e+08	2.30892e+09	3.42357e+08
2017	2017		Pharmaceuticals	002102	8.21087e+09	9.10639e+09	2.51144e+08	9.73587e+09	2.78167e+08
2017	2017		Pharmaceuticals	002107	8.55496e+08	1.72705e+08	4.44733e+08	7.26646e+08	8.07979e+07
2017	2017		Pharmaceuticals	002118	8.8795e+09	2.91001e+08	6.00089e+08	1.32723e+09	3.71414e+08
2017	2017		Pharmaceuticals	002166	2.89695e+09	5.9009e+08	1.0586e+08	8.01263e+08	2.05888e+08
2017	2017		Pharmaceuticals	002198	8.7661e+08	1.36022e+08	2.9518e+08	4.68081e+08	-2.14762e+08
2017	2017		Pharmaceuticals	002252	1.44554e+10	7.16175e+08	4.43248e+08	1.92775e+09	8.31955e+08
2017	2017		Pharmaceuticals	002262	3.30157e+09	1.80417e+09	1.16721e+09	3.39368e+09	3.75252e+08
2017	2017		Pharmaceuticals	002275	3.22956e+09	4.27261e+08	6.48391e+08	1.61602e+09	4.64402e+08
2017	2017		Pharmaceuticals	002287	2.29657e+09	1.52254e+08	5.99803e+08	1.05315e+09	3.00773e+08
2017	2017		Pharmaceuticals	002294	6.86438e+09	8.62719e+08	1.6426e+09	4.15378e+09	1.43688e+09
2017	2017		Pharmaceuticals	002332	5.1346e+09	1.27918e+09	1.27267e+09	2.85256e+09	2.30098e+08
2017	2017		Pharmaceuticals	002349	3.24159e+09	5.81262e+08	2.7493e+08	1.12092e+09	1.90326e+08
2017	2017		Pharmaceuticals	002365	1.57992e+09	6.01722e+08	1.68082e+08	9.32772e+08	1.32955e+08
2017	2017		Pharmaceuticals	002370	2.84775e+09	5.07981e+08	2.39197e+08	9.06869e+08	1.40391e+08
2017	2017		Pharmaceuticals	002390	1.1955e+10	4.77417e+09	8.08639e+08	6.00247e+09	3.31486e+08
2017	2017		Pharmaceuticals	002393	3.68204e+09	4.06259e+08	5.14962e+08	1.02943e+09	1.16817e+08
2017	2017		Pharmaceuticals	002399	1.31894e+10	2.04633e+09	5.64749e+08	2.67021e+09	1.18189e+08
2017	2017		Pharmaceuticals	002411	1.99091e+10	3.55551e+09	7.90084e+08	5.36801e+09	9.00881e+08
2017	2017		Pharmaceuticals	002412	1.70041e+09	2.43152e+08	4.79911e+08	8.29938e+08	9.81416e+07
2017	2017		Pharmaceuticals	002422	27988160462	5752376514	5077392139	11434948841	811082647
2017	2017		Pharmaceuticals	002433	8.15498e+09	2.30877e+09	6.06421e+08	3.23894e+09	2.94314e+08
2017	2017		Pharmaceuticals	002435	6.81689e+09	1.66355e+09	9.59541e+08	2.98695e+09	3.30611e+08
2017	2017		Pharmaceuticals	002437	9.06414e+09	9.51449e+08	1.71577e+09	3.04188e+09	3.0527e+08
2017	2017		Pharmaceuticals	002550	3.04431e+09	5.30781e+08	3.22454e+08	1.06547e+09	1.74909e+08
2017	2017		Pharmaceuticals	002562	3.465e+09	8.34578e+08	2.57243e+08	1.56453e+09	4.03043e+08
2017	2017		Pharmaceuticals	002566	2.65349e+09	2.81648e+08	6.51726e+08	1.03444e+09	8.28e+07
2017	2017		Pharmaceuticals	002581	3.99715e+09	2.6652e+08	4.99856e+08	1.16242e+09	3.90908e+08
2017	2017		Pharmaceuticals	002603	7.88737e+09	1.38936e+09	2.08964e+09	4.08127e+09	5.36786e+08
2017	2017		Pharmaceuticals	002644	2.34983e+09	3.57639e+08	6.45133e+07	5.0114e+08	7.40928e+07
2017	2017		Pharmaceuticals	002653	4.10883e+09	6.87788e+08	1.07511e+09	1.85616e+09	2.29104e+08
2017	2017		Pharmaceuticals	002675	5.27315e+09	7.45605e+08	5.40314e+08	1.5956e+09	2.6473e+08
2017	2017		Pharmaceuticals	002688	2.95991e+09	9.16209e+08	3.93786e+08	1.45783e+09	1.10047e+08
2017	2017		Pharmaceuticals	002693	1.37711e+09	9.9848e+07	1.9724e+08	2.4677e+08	1.32899e+06
2017	2017		Pharmaceuticals	002728	1.92898e+09	3.6467e+08	2.12043e+08	6.86944e+08	1.06343e+08
2017	2017		Pharmaceuticals	002737	4.47017e+09	1.62568e+09	1.72854e+09	3.85512e+09	4.69859e+08
2017	2017		Pharmaceuticals	002750	7.85229e+08	4.12235e+07	2.34979e+08	3.04448e+08	3.51595e+07
2017	2017		Pharmaceuticals	002773	4.58616e+09	3.17079e+08	1.75098e+09	2.7865e+09	6.44199e+08
2017	2017		Pharmaceuticals	002793	8.98927e+08	5.84652e+08	1.11269e+08	8.28044e+08	1.15852e+08
2017	2017		Pharmaceuticals	002817	7.38733e+08	1.86038e+08	6.10192e+07	2.85956e+08	4.64204e+07
2017	2017		Pharmaceuticals	002821	2.6372e+09	7.02707e+08	3.42975e+08	1.42303e+09	3.60048e+08
2017	2017		Pharmaceuticals	002826	7.33291e+08	1.16348e+08	2.17371e+08	3.80293e+08	6.04766e+07
2017	2017		Pharmaceuticals	300016	1.14088e+09	1.9051e+08	2.11557e+08	5.22538e+08	1.18817e+08
2017	2017		Pharmaceuticals	300026	7.42822e+09	9.88129e+08	1.74465e+09	3.37402e+09	4.47207e+08
2017	2017		Pharmaceuticals	300039	2.67972e+09	3.08679e+08	9.44636e+08	1.56992e+09	2.72305e+08
2017	2017		Pharmaceuticals	300086	2.23598e+09	2.84617e+08	1.54063e+08	4.80832e+08	4.80342e+07
2017	2017		Pharmaceuticals	300110	2.8871e+09	6.36357e+08	5.83797e+08	1.31188e+09	3.90433e+07
2017	2017		Pharmaceuticals	300111	2.69568e+09	1.36235e+09	1.73712e+08	1.53002e+09	2.16249e+07
2017	2017		Pharmaceuticals	300119	2.92421e+09	5.08155e+08	4.19353e+08	1.04733e+09	1.24755e+08
2017	2017		Pharmaceuticals	300122	4.1059e+09	3.00258e+08	4.89575e+08	1.34257e+09	4.32275e+08
2017	2017		Pharmaceuticals	300142	5.87597e+09	2.22794e+08	5.55395e+08	6.68265e+08	-558242764
2017	2017		Pharmaceuticals	300147	9.44069e+09	1.56117e+09	6.894e+08	2.18732e+09	1.12125e+08
2017	2017		Pharmaceuticals	300158	7.61348e+09	1.61951e+09	1.71558e+09	3.7316e+09	2.90479e+08
2017	2017		Pharmaceuticals	300181	2.15243e+09	3.63531e+08	4.17031e+08	7.93912e+08	5.31765e+07
2017	2017		Pharmaceuticals	300194	4.68881e+09	9.45901e+08	8.35275e+08	2.09081e+09	2.84798e+08
2017	2017		Pharmaceuticals	300199	5.29801e+09	2.18725e+08	6.30575e+08	1.24623e+09	3.29721e+08
2017	2017		Pharmaceuticals	300239	9.71535e+08	2.84227e+08	4.65895e+07	3.56244e+08	2.24166e+07
2017	2017		Pharmaceuticals	300254	1.51859e+09	3.04116e+08	6.03211e+08	9.38928e+08	3.08945e+07
2017	2017		Pharmaceuticals	300255	3.53005e+09	5.10802e+08	6.75792e+08	1.42016e+09	2.02312e+08
2017	2017		Pharmaceuticals	300267	5.72007e+09	1.80029e+09	3.93405e+08	2.82789e+09	5.14799e+08
2017	2017		Pharmaceuticals	300289	1.75389e+09	2.68818e+08	1.85073e+08	5.75978e+08	1.01019e+08
2017	2017		Pharmaceuticals	300294	3.66964e+09	5.09033e+08	5.29935e+08	1.46052e+09	3.64931e+08
2017	2017		Pharmaceuticals	300357	8.48311e+08	1.66979e+07	1.5901e+08	3.85577e+08	1.86104e+08
2017	2017		Pharmaceuticals	300406	1.77868e+09	2.04947e+08	1.63014e+08	6.94277e+08	2.73151e+08
2017	2017		Pharmaceuticals	300436	7.36469e+08	4.40043e+07	2.18721e+08	2.96123e+08	3.35653e+07
2017	2017		Pharmaceuticals	300439	4.27857e+09	1.61294e+09	6.06666e+08	2.58419e+09	257586630
2017	2017		Pharmaceuticals	300485	2.4534e+09	1.84454e+08	2.77889e+08	7.49987e+08	2.81531e+08
2017	2017		Pharmaceuticals	300519	7.75047e+08	1.29668e+08	6.54565e+07	3.10865e+08	1.06159e+08
2017	2017		Pharmaceuticals	300534	7.8223e+08	1.86636e+08	6.92618e+07	2.69587e+08	1.71122e+07
2017	2017		Pharmaceuticals	300573	6.76476e+08	1.03161e+08	2.13574e+08	3.60007e+08	3.84378e+07
2017	2017		Pharmaceuticals	300583	2.02457e+09	6.11667e+08	91463509	7.85566e+08	8.57551e+07
2017	2017		Pharmaceuticals	300584	6.32299e+08	1.03657e+08	2.73041e+08	4.55035e+08	6.56005e+07
2017	2017		Pharmaceuticals	300601	2.21071e+09	1.43346e+08	7.99372e+08	1.16118e+09	2.14703e+08
2017	2017		Pharmaceuticals	600062	9.4379e+09	2.84412e+09	2.54133e+09	6.42185e+09	8.821e+08
2017	2017		Pharmaceuticals	600080	1.41911e+09	2.9224e+08	4.26807e+08	7.57182e+08	5.38119e+07
2017	2017		Pharmaceuticals	600085	1.87081e+10	7.33511e+09	3.84598e+09	1.3376e+10	1.74172e+09
2017	2017		Pharmaceuticals	600129	1.06624e+10	5.65176e+09	2.93844e+09	8.73452e+09	9.54325e+07
2017	2017		Pharmaceuticals	600161	3.66575e+09	8.04227e+08	3.80864e+08	1.76517e+09	1.24603e+09
2017	2017		Pharmaceuticals	600195	6.26926e+09	2.95458e+09	8.92785e+08	4.07295e+09	4.12228e+08
2017	2017		Pharmaceuticals	600200	4.63458e+09	2.34752e+09	5.26973e+08	2.96049e+09	1.35258e+08
2017	2017		Pharmaceuticals	600201	5.68357e+09	4.09418e+08	4.77409e+08	1.90101e+09	8.68207e+08
2017	2017		Pharmaceuticals	600211	2.33004e+09	2.55307e+08	4.7287e+08	9.15626e+08	2.34291e+08
2017	2017		Pharmaceuticals	600216	9.79341e+09	4.06009e+09	1.31534e+09	5.69258e+09	2.39541e+08
2017	2017		Pharmaceuticals	600222	2.80818e+09	8.2266e+08	3.20087e+08	1.16839e+09	7.36799e+06
2017	2017		Pharmaceuticals	600227	6.91442e+09	1.23987e+09	4.36977e+08	1.69296e+09	3.67116e+07
2017	2017		Pharmaceuticals	600267	2.16364e+10	7.33086e+09	2.96714e+09	1.05715e+10	2.31566e+08
2017	2017		Pharmaceuticals	600276	1.80394e+10	2.1035e+09	8.105e+09	1.38356e+10	3.29295e+09
2017	2017		Pharmaceuticals	600285	3.30756e+09	5.24373e+08	1.07476e+09	1.84853e+09	2.24928e+08
2017	2017		Pharmaceuticals	600299	21329082225	6452814493	1669391858	10397823108	1676086394
2017	2017		Pharmaceuticals	600329	6.6218e+09	3.54541e+09	1.8003e+09	5.68924e+09	4.73261e+08
2017	2017		Pharmaceuticals	600351	4.36858e+09	1.1551e+09	1.17026e+09	2.55851e+09	1.99821e+08
2017	2017		Pharmaceuticals	600380	2.22116e+10	4.17374e+09	5.23225e+09	1.07793e+10	4.67273e+09
2017	2017		Pharmaceuticals	600420	1.51706e+10	4.96415e+09	2.73385e+09	8.51775e+09	8.18572e+08
2017	2017		Pharmaceuticals	600422	6.33817e+09	3.2835e+09	2.20487e+09	5.85229e+09	3.35287e+08
2017	2017		Pharmaceuticals	600436	5.64828e+09	2.14683e+09	6.71259e+08	3.71395e+09	7.80426e+08
2017	2017		Pharmaceuticals	600479	3.28688e+09	1.78337e+09	1.15461e+09	3.18274e+09	2.46657e+08
2017	2017		Pharmaceuticals	600513	1.16448e+09	2.24904e+08	3.74585e+08	6.89099e+08	7.05565e+07
2017	2017		Pharmaceuticals	600521	8.26683e+09	2.26375e+09	2.01492e+09	5.002e+09	6.23588e+08
2017	2017		Pharmaceuticals	600530	2.2606e+09	1.25186e+08	1.94388e+08	2.69949e+08	1.63695e+08
2017	2017		Pharmaceuticals	600557	5.39371e+09	8.6119e+08	1.98847e+09	3.2747e+09	3.78181e+08
2017	2017		Pharmaceuticals	600568	7.27201e+09	5.38939e+08	8.70564e+07	9.81024e+08	1.60298e+08
2017	2017		Pharmaceuticals	600572	9.42022e+09	1.54566e+09	2.85317e+09	5.29397e+09	7.29975e+08
2017	2017		Pharmaceuticals	600594	7.19449e+09	1.03e+09	2.33522e+09	3.80766e+09	4.07779e+08
2017	2017		Pharmaceuticals	600613	3.09587e+09	7.18928e+08	8.5784e+08	1.73572e+09	1.19636e+08
2017	2017		Pharmaceuticals	600624	2.39743e+09	4.28953e+08	2.63611e+08	7.35729e+08	4.88298e+07
2017	2017		Pharmaceuticals	600750	3.3641e+09	5.72968e+08	6.93971e+08	1.74664e+09	4.1772e+08
2017	2017		Pharmaceuticals	600771	2.51762e+09	2.27871e+08	6.6575e+08	1.16868e+09	2.50312e+08
2017	2017		Pharmaceuticals	600789	5.20192e+09	1.92039e+09	5.55574e+08	2.59929e+09	1.28928e+08
2017	2017		Pharmaceuticals	600812	1.71515e+10	5.3788e+09	2.21849e+09	7.70912e+09	1.44381e+07
2017	2017		Pharmaceuticals	600851	4.89214e+09	7.10078e+08	3.475e+08	1.00044e+09	8.78596e+07
2017	2017		Pharmaceuticals	600867	4.75272e+09	6.61313e+08	8.97973e+08	2.54532e+09	8.40098e+08
2017	2017		Pharmaceuticals	600993	2.75395e+09	8.95502e+08	5.89388e+08	1.75059e+09	3.08846e+08
2017	2017		Pharmaceuticals	603168	1.86941e+09	225295238	4.94163e+08	9.38883e+08	1.46356e+08
2017	2017		Pharmaceuticals	603222	1.57491e+09	3.39944e+08	1.91213e+08	6.02899e+08	5.58943e+07
2017	2017		Pharmaceuticals	603456	3.14251e+09	1.20693e+09	3.33237e+08	1.71744e+09	1.46787e+08
2017	2017		Pharmaceuticals	603520	2.01337e+09	4.54364e+08	1.72558e+08	7.10939e+08	8.1425e+07
2017	2017		Pharmaceuticals	603566	1.80511e+09	1.76411e+08	2.69973e+08	5.29895e+08	1.14186e+08
2017	2017		Pharmaceuticals	603567	6.88606e+09	1.41146e+09	1.10339e+09	3.13652e+09	5.232e+08
2017	2017		Pharmaceuticals	603669	1.65165e+09	2.17247e+08	6.51088e+08	1.00508e+09	1.61005e+08
2017	2017		Pharmaceuticals	603718	1.60172e+09	7.11447e+07	1.76325e+08	3.0365e+08	9.52945e+07
2017	2017		Pharmaceuticals	603998	1.37294e+09	3.00282e+08	3.3475e+08	7.20769e+08	6.46234e+07
2017	2017		Pharmaceuticals	833266	1.17498e+09	1.20686e+08	3.84227e+08	6.02341e+08	7.93383e+07
2017	2017		Pharmaceuticals	839729	6.7822e+08	1.24092e+08	1.53273e+08	3.83176e+08	9.05008e+07
2017	2017	Mergers	Special Equipemt	000584	3.67546e+09	1.30019e+09	2.39444e+08	1.57164e+09	1.15388e+08
2017	2017		Special Equipemt	000821	3.00718e+09	1.10336e+09	2.87427e+08	1.53652e+09	1.41334e+08
2017	2017		Special Equipemt	000925	6.01559e+09	1.49862e+09	4.00717e+08	2.0864e+09	1.22365e+08
2017	2017		Special Equipemt	002164	1.63937e+10	1.24537e+10	2.31971e+08	1.28703e+10	1.59769e+08
2017	2017		Special Equipemt	002223	6.62861e+09	2.1718e+09	7.57627e+08	3.54156e+09	6.27542e+08
2017	2017		Special Equipemt	002430	1.10892e+10	5.14603e+09	7.69244e+08	6.4518e+09	3.81993e+08
2017	2017		Special Equipemt	002526	3.06071e+09	1.10399e+09	1.71862e+08	1.38205e+09	8.09526e+07
2017	2017		Special Equipemt	002611	1.24378e+10	3.65446e+09	5.14218e+08	4.68485e+09	5.20806e+08
2017	2017		Special Equipemt	002730	1.5711e+09	5.27086e+08	1.75831e+08	8.11611e+08	6.16017e+07
2017	2017		Special Equipemt	300095	2.63787e+09	4.49478e+08	1.85214e+08	6.79932e+08	5.81816e+07
2017	2017		Special Equipemt	300195	5.32406e+09	7.5952e+08	3.31739e+08	1.12977e+09	1.35423e+08
2017	2017		Special Equipemt	300238	1.77837e+09	1.28027e+08	3.12059e+08	4.60597e+08	3.46794e+07
2017	2017		Special Equipemt	300246	8.00224e+08	4.52817e+08	1.79438e+08	7.11473e+08	7.07149e+07
2017	2017		Special Equipemt	300276	4.499e+09	4.71966e+08	9.35759e+07	6.25311e+08	6.26847e+07
2017	2017		Special Equipemt	300293	2.5095e+09	1.02987e+09	3.02223e+08	1.34862e+09	1.44088e+07
2017	2017		Special Equipemt	300334	2.91874e+09	5.21814e+08	1.95569e+08	6.33117e+08	-6.33644e+07
2017	2017		Special Equipemt	300410	2.85353e+09	8.03105e+08	2.50068e+08	1.26538e+09	2.00019e+08
2017	2017		Special Equipemt	300412	1.20607e+09	2.63192e+08	1.39165e+08	4.45032e+08	4.781e+07
2017	2017		Special Equipemt	300442	1.66546e+09	5.15136e+08	1.66112e+08	6.94226e+08	9.97746e+06
2017	2017		Special Equipemt	300450	6.6511e+09	1.30148e+09	3.29469e+08	2.1769e+09	5.375e+08
2017	2017		Special Equipemt	300457	3.1514e+09	1.08706e+09	2.58269e+08	1.58633e+09	2.25631e+08
2017	2017		Special Equipemt	300472	1.58668e+09	2.08357e+08	6.81117e+07	3.02856e+08	2.29333e+07
2017	2017		Special Equipemt	600499	1.22508e+10	4.58739e+09	8.53454e+08	5.72851e+09	4.95476e+08
2017	2017		Special Equipemt	600545	14531772000	6418126000	1229130000	8713412000	749517000
2017	2017		Special Equipemt	603169	1.09064e+10	2.63953e+09	3.16122e+08	2.98489e+09	8.98874e+06
2017	2017		Special Equipemt	603901	2.32926e+09	9.92913e+08	3.03703e+08	1.37665e+09	6.47756e+07
2017	2017	Non-mergers	Special Equipemt	000576	1.20967e+09	4.67217e+08	7.27866e+07	4.74967e+08	-2.83836e+08
2017	2017		Special Equipemt	000680	9.56103e+09	5.35468e+09	9.54593e+08	6.3508e+09	6.21144e+07
2017	2017		Special Equipemt	000852	6.99699e+09	3.22176e+09	8.39691e+08	3.99395e+09	3.46867e+07
2017	2017		Special Equipemt	000856	1.84036e+09	1.6376e+09	129694944	1.76522e+09	1.42123e+07
2017	2017		Special Equipemt	002006	1.78226e+09	6.84373e+08	1.44057e+08	9.50399e+08	9.41368e+07
2017	2017		Special Equipemt	002021	1.75774e+09	8.31738e+08	2.45291e+08	1.00245e+09	-9.45983e+07
2017	2017		Special Equipemt	002031	7.01506e+09	7.51163e+08	2.8856e+08	1.1548e+09	1.28641e+08
2017	2017		Special Equipemt	002073	8.3925e+09	2.11141e+09	6.57405e+08	2.73376e+09	7.63674e+07
2017	2017		Special Equipemt	002111	4.48776e+09	1.19159e+09	3.97539e+08	1.80413e+09	1.17772e+08
2017	2017		Special Equipemt	002177	2.06237e+09	4.05138e+08	1.73907e+08	5.69715e+08	1.3767e+07
2017	2017		Special Equipemt	002196	3.29228e+09	1.01978e+09	1.76631e+08	1.31808e+09	1.32089e+08
2017	2017		Special Equipemt	002209	1.65736e+09	7.19096e+08	2.39636e+08	9.61628e+08	2.01782e+07
2017	2017		Special Equipemt	002278	1.57121e+09	3.36239e+08	1.78716e+08	5.18389e+08	1.60615e+07
2017	2017		Special Equipemt	002337	1.65841e+09	3.7156e+08	1.47361e+08	5.66974e+08	1.38907e+07
2017	2017		Special Equipemt	002366	7.14928e+09	8.39978e+08	3.18826e+08	2.46981e+09	1.03518e+09
2017	2017		Special Equipemt	002371	8.14539e+09	1.42744e+09	9.47183e+08	2.22282e+09	1.67383e+08
2017	2017		Special Equipemt	002382	1.83704e+09	1.10094e+09	2.15343e+08	1.57595e+09	2.01974e+08
2017	2017		Special Equipemt	002432	2.09811e+09	4.20751e+08	3.4425e+08	5.97919e+08	-1.65872e+08
2017	2017		Special Equipemt	002490	6.2228e+09	2.76015e+09	3.59016e+08	2.96522e+09	3.50815e+07
2017	2017		Special Equipemt	002535	7.71065e+09	1.36969e+09	2.81051e+08	1.65188e+09	2.48986e+07
2017	2017		Special Equipemt	002551	4.3104e+09	1.5535e+09	2.30019e+08	2.00648e+09	1.89174e+08
2017	2017		Special Equipemt	002595	4.60414e+09	1.9136e+09	3.16871e+08	2.99493e+09	6.75425e+08
2017	2017		Special Equipemt	002613	2.12261e+09	8.80887e+08	2.67222e+08	1.13398e+09	-4.59496e+07
2017	2017		Special Equipemt	002645	2.23555e+09	1.01285e+09	1.62395e+08	1.29994e+09	1.22837e+08
2017	2017		Special Equipemt	002651	2.46256e+09	3.00658e+08	8.37775e+07	5.25597e+08	1.28738e+08
2017	2017		Special Equipemt	002690	2.74276e+09	5.24193e+08	2.38774e+08	1.09394e+09	3.63278e+08
2017	2017		Special Equipemt	002691	9.70137e+08	2.80778e+08	1.01659e+08	4.01863e+08	9.27742e+06
2017	2017		Special Equipemt	002698	2.64934e+09	5.10753e+08	1.76396e+08	7.88073e+08	1.21905e+08
2017	2017		Special Equipemt	002757	1.08977e+09	5.62365e+08	1.01268e+08	7.8118e+08	1.08189e+08
2017	2017		Special Equipemt	002779	8.39983e+08	3.45607e+08	7.67927e+07	4.40923e+08	2.36958e+07
2017	2017		Special Equipemt	002786	3.85263e+09	2.39191e+09	4.46454e+08	2.90474e+09	6.5588e+07
2017	2017		Special Equipemt	002833	1.13415e+09	5.16155e+08	5.95628e+07	8.2046e+08	2.34795e+08
2017	2017		Special Equipemt	002837	1.25778e+09	5.20778e+08	1.72607e+08	7.86987e+08	8.81289e+07
2017	2017		Special Equipemt	300003	1.27907e+10	1.55554e+09	1.78207e+09	4.53764e+09	9.9368e+08
2017	2017		Special Equipemt	300023	6.77228e+09	5.04202e+08	8.29297e+07	7.21538e+08	3.1774e+07
2017	2017		Special Equipemt	300030	1.74587e+09	3.1307e+08	2.19999e+08	5.49653e+08	8.24521e+06
2017	2017		Special Equipemt	300049	2.50261e+09	2.33883e+08	4.53815e+08	8.49675e+08	9.38633e+07
2017	2017		Special Equipemt	300056	2.72498e+09	9.68255e+08	2.50189e+08	1.3091e+09	3.36034e+07
2017	2017		Special Equipemt	300092	6.98582e+08	2.64549e+08	5.31434e+07	3.33637e+08	5.98506e+06
2017	2017		Special Equipemt	300097	2.56281e+09	5.00644e+08	1.82958e+08	9.12992e+08	1.68592e+08
2017	2017		Special Equipemt	300099	1.92269e+09	2.09459e+08	1.01475e+08	4.22912e+08	1.08297e+08
2017	2017		Special Equipemt	300130	3.8943e+09	7.72103e+08	4.03629e+08	1.23691e+09	7.19317e+07
2017	2017		Special Equipemt	300140	3.64862e+09	1.5215e+09	2.58919e+08	1.90142e+09	7.36011e+07
2017	2017		Special Equipemt	300151	9.75165e+08	4.4286e+08	1.25074e+08	5.98804e+08	3.45789e+07
2017	2017		Special Equipemt	300171	4.36627e+09	1.13273e+09	4.3336e+08	1.72488e+09	1.35994e+08
2017	2017		Special Equipemt	300173	2.61809e+09	4.31643e+08	7.82745e+07	6.26808e+08	6.72964e+07
2017	2017		Special Equipemt	300201	2.71292e+09	1.09358e+09	2.8319e+08	1.55733e+09	1.59353e+08
2017	2017		Special Equipemt	300206	1.42707e+09	3.8475e+08	4.7064e+08	8.43278e+08	3.79298e+07
2017	2017		Special Equipemt	300210	2.36163e+09	2.34199e+08	1.2428e+08	4.06641e+08	5.6619e+07
2017	2017		Special Equipemt	300228	4.20602e+09	1.24965e+09	3.81713e+08	1.74557e+09	5.06055e+07
2017	2017		Special Equipemt	300273	5.56801e+09	5.2758e+08	4.21754e+08	1.11181e+09	9.68907e+07
2017	2017		Special Equipemt	300278	4.57715e+09	2.46059e+09	3.83811e+08	2.96603e+09	6.53542e+07
2017	2017		Special Equipemt	300281	1.53742e+09	2.8812e+08	8.63393e+07	4.14481e+08	3.53448e+07
2017	2017		Special Equipemt	300298	1.66278e+09	3.51204e+08	4.21347e+08	1.03301e+09	2.57946e+08
2017	2017		Special Equipemt	300307	5.22609e+09	8.59318e+08	3.77289e+08	1.40438e+09	2.34568e+08
2017	2017		Special Equipemt	300314	8.67322e+08	1.52691e+08	9.08573e+07	3.03905e+08	4.70332e+07
2017	2017		Special Equipemt	300316	6.0162e+09	1.23239e+09	2.85491e+08	1.94885e+09	3.71576e+08
2017	2017		Special Equipemt	300318	2.73747e+09	2.15057e+08	2.33998e+08	4.43754e+08	4.72501e+07
2017	2017		Special Equipemt	300326	2.69452e+09	3.08724e+08	2.59895e+08	8.02267e+08	1.9399e+08
2017	2017		Special Equipemt	300358	3.95548e+09	8.04219e+08	3.29985e+08	1.28042e+09	1.60396e+08
2017	2017		Special Equipemt	300362	5.21716e+09	5.84242e+08	2.95543e+08	9.39987e+08	7.06009e+07
2017	2017		Special Equipemt	300368	1.63642e+09	4.04264e+08	2.47896e+08	6.21374e+08	-2.137e+08
2017	2017		Special Equipemt	300382	1.3892e+09	2.71748e+08	1.12781e+08	5.48578e+08	1.33115e+08
2017	2017		Special Equipemt	300385	2.19427e+09	5.8231e+08	1.30567e+08	8.18035e+08	7.60526e+07
2017	2017		Special Equipemt	300396	1.85101e+09	3.232e+08	3.38808e+08	8.67691e+08	2.1113e+08
2017	2017		Special Equipemt	300402	1.28811e+09	3.98342e+08	1.04686e+08	4.40058e+08	1.05382e+07
2017	2017		Special Equipemt	300415	2.36679e+09	1.28655e+09	4.33467e+08	2.00831e+09	2.81372e+08
2017	2017		Special Equipemt	300425	2.60977e+09	4.81375e+08	2.01287e+08	8.11195e+08	9.89102e+07
2017	2017		Special Equipemt	300443	1.7367e+09	3.66425e+08	7.22944e+07	596281601	1.50277e+08
2017	2017		Special Equipemt	300453	6.70535e+08	2.8315e+08	7.64386e+07	4.03872e+08	4.23642e+07
2017	2017		Special Equipemt	300461	1.26095e+09	2.96615e+08	1.42987e+08	5.04296e+08	4.96181e+07
2017	2017		Special Equipemt	300462	8.27673e+08	1.48391e+08	4.66627e+07	2.40876e+08	4.40368e+07
2017	2017		Special Equipemt	300471	2.86594e+09	5.12812e+08	2.06544e+08	7.38925e+08	2.96229e+07
2017	2017		Special Equipemt	300486	1.15079e+09	3.85723e+08	8.09337e+07	5.07674e+08	3.61495e+07
2017	2017		Special Equipemt	300509	1.24456e+09	3.18187e+08	1.15435e+08	5.00485e+08	5.92937e+07
2017	2017		Special Equipemt	300526	8.5276e+08	2.70612e+08	7.56918e+07	3.8453e+08	4.34383e+07
2017	2017		Special Equipemt	300527	3.14067e+09	1.74481e+09	2.56154e+08	2.20381e+09	1.93006e+08
2017	2017		Special Equipemt	300529	1.7024e+09	1.28477e+08	2.96439e+08	7.18491e+08	2.84452e+08
2017	2017		Special Equipemt	300545	1.04047e+09	3.26882e+08	9.70439e+07	4.66279e+08	5.65225e+07
2017	2017		Special Equipemt	300551	6.86863e+08	1.31414e+08	1.04593e+08	2.38645e+08	1.49118e+07
2017	2017		Special Equipemt	300562	7.54902e+08	6.38115e+08	2.22595e+08	8.6659e+08	1.7464e+07
2017	2017		Special Equipemt	300633	1.33531e+09	3.27501e+08	5.07083e+08	9.8907e+08	1.90023e+08
2017	2017		Special Equipemt	600055	2.32174e+09	5.29889e+08	2.74797e+08	8.83959e+08	1.01102e+08
2017	2017		Special Equipemt	600184	3.82364e+09	1.60471e+09	2.05972e+08	1.88603e+09	4.4366e+07
2017	2017		Special Equipemt	600262	2.03875e+09	7.20636e+08	1.30968e+08	8.9035e+08	3.7574e+07
2017	2017		Special Equipemt	600302	1.66026e+09	5.47222e+08	1.69214e+08	7.04057e+08	-1.01026e+06
2017	2017		Special Equipemt	600343	4.34839e+09	1.65618e+09	1.64829e+08	1.84053e+09	2.25956e+07
2017	2017		Special Equipemt	600526	8.3304e+09	3.29627e+09	5.396e+08	3.80512e+09	-1.98297e+08
2017	2017		Special Equipemt	600560	1.64031e+09	4.08113e+08	9.55009e+07	5.38138e+08	2.20912e+07
2017	2017		Special Equipemt	600579	1.59968e+09	3.85846e+08	1.14178e+08	4.46334e+08	-4.69377e+07
2017	2017		Special Equipemt	600815	6.41719e+09	3.99365e+09	4.61526e+08	4.44857e+09	2.19602e+08
2017	2017		Special Equipemt	600843	3.70352e+09	2.25898e+09	5.70919e+08	3.06497e+09	2.12653e+08
2017	2017		Special Equipemt	600855	1.9252e+09	1.22228e+09	2.13843e+08	1.50404e+09	2.65169e+07
2017	2017		Special Equipemt	600860	1.92506e+09	1.02538e+09	2.09159e+08	1.2035e+09	2.31456e+07
2017	2017		Special Equipemt	600984	6.53595e+09	1.31056e+09	3.2037e+08	1.82917e+09	2.32713e+07
2017	2017		Special Equipemt	601100	6.15609e+09	1.9135e+09	4.68238e+08	2.79521e+09	3.80998e+08
2017	2017		Special Equipemt	601218	4.11924e+09	1.17093e+09	1.64617e+08	1.34893e+09	2.00566e+06
2017	2017		Special Equipemt	601798	3.12256e+09	6.17187e+08	1.82062e+08	7.5232e+08	-9.09508e+07
2017	2017		Special Equipemt	603012	3.93887e+09	8.10997e+08	2.55911e+08	1.25363e+09	1.38965e+08
2017	2017		Special Equipemt	603029	9.37861e+08	1.9265e+08	8.557e+07	3.07145e+08	1.12609e+07
2017	2017		Special Equipemt	603036	1.07341e+09	1.25209e+08	4.12029e+07	1.96793e+08	3.55779e+07
2017	2017		Special Equipemt	603088	7.28511e+08	2.00201e+08	6.84634e+07	3.07961e+08	31049834
2017	2017		Special Equipemt	603203	8.90235e+08	1.5677e+08	6.95393e+07	3.61856e+08	1.31648e+08
2017	2017		Special Equipemt	603308	6.78447e+09	9.66225e+08	3.71943e+08	1.37476e+09	5.64488e+07
2017	2017		Special Equipemt	603309	1.01071e+09	4.22113e+08	1.42473e+08	6.29895e+08	6.02627e+07
2017	2017		Special Equipemt	603311	9.00074e+08	3.4143e+08	9.60743e+07	5.22069e+08	8.06643e+07
2017	2017		Special Equipemt	603337	3.59384e+09	1.95198e+09	4.82443e+08	2.78662e+09	3.23908e+08
2017	2017		Special Equipemt	603338	2.77856e+09	6.72473e+08	1.45548e+08	1.13918e+09	2.83146e+08
2017	2017		Special Equipemt	603638	9.79132e+08	3.70428e+08	1.10195e+08	6.41329e+08	139687208
2017	2017		Special Equipemt	603686	3.86058e+09	2.27005e+09	4.74843e+08	3.08483e+09	2.72864e+08
2017	2017		Special Equipemt	603690	9.98781e+08	2.28213e+08	7.30132e+07	3.69078e+08	4.89866e+07
2017	2017		Special Equipemt	603789	1.46511e+09	4.86909e+08	1.04906e+08	6.38395e+08	3.73448e+07
2017	2017		Special Equipemt	603800	1.42657e+09	6.69434e+08	1.30435e+08	8.3049e+08	2.72656e+07
2017	2017		Special Equipemt	603987	1.60262e+09	8.50919e+08	2.46246e+08	1.2564e+09	1.43022e+08
2017	2017	Mergers	Electrical Machinery	000533	4.36584e+09	7.85429e+09	4.29829e+08	8.26695e+09	6.66272e+07
2017	2017		Electrical Machinery	000651	2.14968e+11	1.01076e+11	2.31627e+10	1.48286e+11	2.25086e+10
2017	2017		Electrical Machinery	002090	3.97099e+09	1.77079e+09	4.45238e+08	2.30596e+09	1.44839e+08
2017	2017		Electrical Machinery	002334	3.21906e+09	1.33716e+09	6.48342e+08	2.12231e+09	2.12284e+08
2017	2017		Electrical Machinery	002491	8.65121e+09	2.961e+09	6.5578e+08	4.21358e+09	6.00301e+08
2017	2017		Electrical Machinery	002527	6.26189e+09	2.62432e+09	6.22847e+08	3.40361e+09	1.37683e+08
2017	2017		Electrical Machinery	002610	1.70828e+10	4.05208e+09	8.00537e+08	4.85649e+09	1.11799e+08
2017	2017		Electrical Machinery	002617	6.306e+09	2.65243e+09	2.01323e+08	3.24483e+09	3.1595e+08
2017	2017		Electrical Machinery	002622	1.72569e+09	1.00459e+08	1.00746e+08	1.94929e+08	7.38762e+07
2017	2017		Electrical Machinery	002638	7.08103e+09	1.17257e+09	2.5354e+08	1.60899e+09	9.80167e+07
2017	2017		Electrical Machinery	002668	1.04142e+10	5.03954e+09	1.3685e+09	6.96435e+09	3.98894e+08
2017	2017		Electrical Machinery	002684	1.10316e+10	3.13787e+09	8.15407e+08	3.90499e+09	-1.76015e+08
2017	2017		Electrical Machinery	300032	7.0587e+09	3.20408e+09	5.16619e+08	3.70505e+09	-4.30391e+08
2017	2017		Electrical Machinery	300035	1.49777e+09	2.6885e+08	1.00013e+08	4.2067e+08	4.74849e+07
2017	2017		Electrical Machinery	300068	1.08945e+10	7.62574e+09	8.84734e+08	8.63681e+09	4.18545e+08
2017	2017		Electrical Machinery	300069	9.03236e+08	1.56111e+08	7.89744e+07	2.60074e+08	2.26309e+07
2017	2017		Electrical Machinery	300124	9.04712e+09	2.66785e+09	1.26229e+09	4.7773e+09	1.09136e+09
2017	2017		Electrical Machinery	300153	1.48895e+09	8.65804e+08	1.83861e+08	1.07322e+09	2.71649e+07
2017	2017		Electrical Machinery	300207	1.30589e+10	1.20656e+10	1.38604e+09	1.40449e+10	5.64606e+08
2017	2017		Electrical Machinery	300217	2.97237e+09	1.39191e+09	2.30579e+08	1.7302e+09	1.03232e+08
2017	2017		Electrical Machinery	300252	5.88034e+09	1.73256e+09	3.71501e+08	2.28647e+09	1.62109e+08
2017	2017		Electrical Machinery	300265	2.11088e+09	1.22687e+09	2.87385e+08	1.51647e+09	4.54358e+07
2017	2017		Electrical Machinery	300279	3.24744e+09	1.11479e+09	2.02878e+08	1.42948e+09	8.83905e+07
2017	2017		Electrical Machinery	300341	1.29466e+09	4.72939e+08	1.73838e+08	7.95534e+08	1.31294e+08
2017	2017		Electrical Machinery	300342	1.76842e+09	4.66543e+08	9.04278e+07	7.72974e+08	1.90771e+08
2017	2017		Electrical Machinery	300391	1.96896e+09	5.30045e+08	1.59096e+08	7.44155e+08	6.76663e+07
2017	2017		Electrical Machinery	300427	3.19308e+09	4.29998e+08	1.65288e+08	7.43861e+08	1.37814e+08
2017	2017		Electrical Machinery	300444	2.58303e+09	1.01059e+09	2.30708e+08	1.39992e+09	1.10209e+08
2017	2017		Electrical Machinery	300447	1.76828e+09	2.73987e+08	1.57662e+08	5.66756e+08	1.28278e+08
2017	2017		Electrical Machinery	300477	3.95076e+09	1.65276e+09	2.90236e+08	2.10935e+09	1.31256e+08
2017	2017		Electrical Machinery	300490	2.29832e+09	3.78181e+08	1.86123e+08	6.21106e+08	5.61507e+07
2017	2017		Electrical Machinery	300510	3.01424e+09	4.72201e+08	1.2504e+08	7.41314e+08	1.28782e+08
2017	2017		Electrical Machinery	300569	2.47479e+09	5.58252e+08	9.62533e+07	7.38006e+08	9.75884e+07
2017	2017		Electrical Machinery	600152	2.7183e+09	1.3255e+09	2.51181e+08	1.59722e+09	1.02161e+07
2017	2017		Electrical Machinery	600590	1.0514e+10	4.28039e+09	5.84855e+08	5.10062e+09	2.59325e+08
2017	2017		Electrical Machinery	600983	8.47753e+09	5.10097e+09	1.70519e+09	6.36409e+09	-9.69757e+07
2017	2017		Electrical Machinery	603366	6.32124e+09	1.79026e+09	9.97672e+08	2.78391e+09	5.8188e+07
2017	2017		Electrical Machinery	603618	4.82647e+09	3.51721e+09	4.82505e+08	4.16096e+09	1.2331e+08
2017	2017		Electrical Machinery	603703	1.07896e+09	6.96978e+08	1.29133e+08	8.59979e+08	2.45225e+07
2017	2017		Electrical Machinery	603861	3.43316e+09	1141494027	2.34973e+08	1.51367e+09	1.39105e+08
2017	2017	Non-mergers	Electrical Machinery	000049	7.61907e+09	1.13987e+10	5.82778e+08	1.2486e+10	3.6377e+08
2017	2017		Electrical Machinery	000070	5.85309e+09	4.65032e+09	5.46631e+08	5.47307e+09	2.41317e+08
2017	2017		Electrical Machinery	000400	1.53087e+10	8.28737e+09	1.09765e+09	1.03307e+10	6.81789e+08
2017	2017		Electrical Machinery	000521	1.59615e+10	1.39522e+10	2.89762e+09	1.67974e+10	3.60945e+07
2017	2017		Electrical Machinery	000541	5.67581e+09	2.97881e+09	4.38366e+08	3.80019e+09	7.4582e+08
2017	2017		Electrical Machinery	000806	3.36325e+09	7.69435e+08	2.93003e+08	1.04572e+09	1.39454e+07
2017	2017		Electrical Machinery	000836	2.65191e+09	1.82453e+09	1.23318e+08	2.05657e+09	1.37219e+08
2017	2017		Electrical Machinery	000921	2.16075e+10	2.72951e+10	5.82627e+09	3.34876e+10	2.07181e+09
2017	2017		Electrical Machinery	000922	2.7484e+09	1.14484e+09	3.4763e+08	1.58816e+09	1.20502e+08
2017	2017		Electrical Machinery	002005	1.39436e+10	3.63247e+09	1.31496e+09	4.20296e+09	-9.65648e+08
2017	2017		Electrical Machinery	002028	6.78983e+09	3.078e+09	1.16581e+09	4.49479e+09	2.77298e+08
2017	2017		Electrical Machinery	002035	4.21049e+09	3.17292e+09	1.94542e+09	5.7307e+09	5.26536e+08
2017	2017		Electrical Machinery	002056	6.54885e+09	4.65492e+09	7.67837e+08	6.0101e+09	5.77864e+08
2017	2017		Electrical Machinery	002074	1.70969e+10	2.99483e+09	1.02916e+09	4.8381e+09	8.40173e+08
2017	2017		Electrical Machinery	002076	2.21172e+09	7.4653e+08	2.23023e+08	1.02557e+09	3.51952e+07
2017	2017		Electrical Machinery	002112	1.16859e+09	4.94975e+08	1.55352e+08	5.35997e+08	-1.24529e+08
2017	2017		Electrical Machinery	002129	3.10066e+10	7.76568e+09	1.27415e+09	9.64419e+09	5.90724e+08
2017	2017		Electrical Machinery	002139	3.20903e+09	2.05699e+09	3.87779e+08	2.68257e+09	2.24724e+08
2017	2017		Electrical Machinery	002141	1.61116e+09	1.04276e+09	1.33124e+08	1.16356e+09	4.86484e+06
2017	2017		Electrical Machinery	002169	4.2078e+09	1.4317e+09	2.3874e+08	1.83132e+09	1.5511e+08
2017	2017		Electrical Machinery	002176	9.16289e+09	2.52911e+09	5.33703e+08	3.3384e+09	2.63004e+08
2017	2017		Electrical Machinery	002184	2.15758e+09	1.6448e+09	3.37788e+08	2.05077e+09	3.3948e+07
2017	2017		Electrical Machinery	002218	5.75012e+09	1.14969e+09	1.93127e+08	1.51486e+09	1.59028e+08
2017	2017		Electrical Machinery	002227	1.07059e+09	2.21174e+08	1.27684e+08	3.66536e+08	1.49676e+07
2017	2017		Electrical Machinery	002242	5.35075e+09	4.91642e+09	1.64568e+09	7.24752e+09	7.0991e+08
2017	2017		Electrical Machinery	002245	6.51852e+09	2.73852e+09	2.81222e+08	3.58842e+09	5.33031e+08
2017	2017		Electrical Machinery	002249	1.70679e+10	6.91367e+09	1.191e+09	8.60529e+09	4.48889e+08
2017	2017		Electrical Machinery	002260	6.42587e+08	5.91375e+08	2.60669e+08	7.60682e+08	-5.15587e+08
2017	2017		Electrical Machinery	002270	3.17275e+09	1.16766e+09	2.53875e+08	1.80878e+09	3.05216e+08
2017	2017		Electrical Machinery	002276	7.04322e+09	6.41789e+09	9.49462e+08	7.40873e+09	1.09219e+08
2017	2017		Electrical Machinery	002290	3.23559e+09	1.17637e+09	1.5607e+08	1.43159e+09	2.37124e+06
2017	2017		Electrical Machinery	002300	3.24011e+09	3.761e+09	2.31921e+08	4.09464e+09	1.10749e+08
2017	2017		Electrical Machinery	002309	3.22439e+10	1.4695e+10	2.39572e+09	1.79958e+10	4.66553e+08
2017	2017		Electrical Machinery	002335	6.20694e+09	1.61749e+09	5.8764e+08	2.41234e+09	4.40405e+08
2017	2017		Electrical Machinery	002339	3.60151e+09	1.05088e+09	4.75807e+08	1.61851e+09	9.94278e+07
2017	2017		Electrical Machinery	002346	2.46005e+09	3.34077e+08	6.9653e+07	4.53213e+08	2.59256e+08
2017	2017		Electrical Machinery	002350	2.91828e+09	1.67456e+09	4.53425e+08	2.21528e+09	8.15141e+07
2017	2017		Electrical Machinery	002358	8.54934e+09	2.71434e+09	3.64493e+08	3.55147e+09	4.40213e+08
2017	2017		Electrical Machinery	002364	2.67321e+09	5.90929e+08	2.116e+08	8.66109e+08	5.89015e+07
2017	2017		Electrical Machinery	002451	1.63108e+09	2.89957e+08	9.8368e+07	4.67468e+08	5.93884e+07
2017	2017		Electrical Machinery	002452	2.88801e+09	1.04645e+09	2.78926e+08	1.41571e+09	6.25239e+07
2017	2017		Electrical Machinery	002459	1.43145e+09	2.81169e+08	8.73253e+07	3.56912e+08	2.2168e+07
2017	2017		Electrical Machinery	002471	9.16293e+09	6.46338e+09	7.99072e+08	7.41474e+09	1.13953e+08
2017	2017		Electrical Machinery	002498	6.22469e+09	4.02265e+09	5.73429e+08	4.74499e+09	2.50727e+08
2017	2017		Electrical Machinery	002508	7.92662e+09	3.31723e+09	2.06696e+09	7.0174e+09	1461194138
2017	2017		Electrical Machinery	002518	3.81622e+09	1.87225e+09	4.45046e+08	2.72962e+09	3.71463e+08
2017	2017		Electrical Machinery	002531	1.00629e+10	2.31863e+09	4.32619e+08	3.16962e+09	4.77195e+08
2017	2017		Electrical Machinery	002533	3.50733e+09	3.43954e+09	3.53166e+08	3.96136e+09	1.33781e+08
2017	2017		Electrical Machinery	002543	6.51004e+09	4.76583e+09	1.34939e+09	6.53195e+09	4.20314e+08
2017	2017		Electrical Machinery	002546	3.36618e+09	4.13904e+08	1.41602e+08	6.21054e+08	1.10213e+08
2017	2017		Electrical Machinery	002560	2.46587e+09	1.5098e+09	1.22702e+08	1.64055e+09	1.38057e+07
2017	2017		Electrical Machinery	002576	1.05167e+09	9.79676e+08	1.19956e+08	1.08473e+09	-1.1526e+06
2017	2017		Electrical Machinery	002580	2.03189e+09	1.47216e+09	2.05138e+08	1.70647e+09	3.1649e+07
2017	2017		Electrical Machinery	002606	1.47351e+09	5.70629e+08	1.72866e+08	8.32787e+08	6.09725e+07
2017	2017		Electrical Machinery	002614	4.8287e+09	2.73267e+09	1.27944e+09	4.29381e+09	3.55467e+08
2017	2017		Electrical Machinery	002665	9.26609e+09	1.02298e+09	1.68936e+08	1.3324e+09	9.33001e+07
2017	2017		Electrical Machinery	002677	1.67568e+09	4.85331e+08	2.14906e+08	1.02636e+09	3.05192e+08
2017	2017		Electrical Machinery	002692	3.11165e+09	2.16349e+09	3.08916e+08	2.5727e+09	6.9344e+07
2017	2017		Electrical Machinery	002705	6.65271e+09	6.69355e+09	1.08755e+09	8.2223e+09	4.0964e+08
2017	2017		Electrical Machinery	002706	2.03358e+09	8.98441e+08	3.60678e+08	1.45205e+09	2.102e+08
2017	2017		Electrical Machinery	002723	1.04207e+09	8.92519e+08	9.3849e+07	9.86646e+08	7.66766e+06
2017	2017		Electrical Machinery	002724	2.06197e+09	3.40638e+08	5.98799e+08	1.09696e+09	1.51959e+08
2017	2017		Electrical Machinery	002733	3.52274e+09	2.36756e+09	2.83118e+08	2.65643e+09	3.34039e+07
2017	2017		Electrical Machinery	002745	1.8896e+10	6.51365e+09	1.01824e+09	8.16873e+09	6.76309e+08
2017	2017		Electrical Machinery	002759	3.73614e+09	5.23025e+08	1.30187e+08	8.53372e+08	2.21826e+07
2017	2017		Electrical Machinery	002801	9.79426e+08	4.03755e+08	6.06748e+07	5.68743e+08	1.07567e+08
2017	2017		Electrical Machinery	002823	1.95602e+09	9.89222e+08	2.19995e+08	1.38409e+09	1.52513e+08
2017	2017		Electrical Machinery	300001	1.24362e+10	3.86179e+09	1.26241e+09	5.10687e+09	1.37525e+08
2017	2017		Electrical Machinery	300014	7.46034e+09	2.1288e+09	5.07874e+08	2.9823e+09	4.3307e+08
2017	2017		Electrical Machinery	300018	1.74089e+09	1.72977e+08	1.18201e+08	4.0404e+08	1.05885e+08
2017	2017		Electrical Machinery	300040	3.78302e+09	1.13051e+09	1.61521e+08	1.42821e+09	1.00106e+08
2017	2017		Electrical Machinery	300048	4.68636e+09	1.06137e+09	3.72072e+08	1.35093e+09	5.51295e+07
2017	2017		Electrical Machinery	300062	2.07358e+09	5.5207e+08	2.57065e+08	8.05906e+08	-6.62202e+07
2017	2017		Electrical Machinery	300073	2.72328e+09	1.77183e+09	2.18945e+08	2.15791e+09	2.50174e+08
2017	2017		Electrical Machinery	300105	2.38946e+09	4.81886e+08	1.56248e+08	5.9596e+08	1.37089e+07
2017	2017		Electrical Machinery	300116	2.95268e+10	6.70613e+09	2.47994e+09	9.65961e+09	-3.73438e+09
2017	2017		Electrical Machinery	300118	1.6511e+10	9.55657e+09	1.0297e+09	1.14518e+10	6.88299e+08
2017	2017		Electrical Machinery	300125	1.39774e+09	7.48448e+07	6.92321e+07	1.12684e+08	-2.64583e+08
2017	2017		Electrical Machinery	300129	3.21767e+09	1.19589e+09	2.09391e+08	1.59e+09	1.53675e+08
2017	2017		Electrical Machinery	300141	1.19891e+09	4.16698e+08	9.37101e+07	5.4271e+08	8.70152e+06
2017	2017		Electrical Machinery	300208	3.89207e+09	9.23553e+08	1.41736e+08	1.5223e+09	3.33454e+08
2017	2017		Electrical Machinery	300222	5.98316e+09	1.67845e+09	5.00789e+08	2.55928e+09	3.51381e+08
2017	2017		Electrical Machinery	300247	2.98971e+09	8.77432e+08	2.29403e+08	1.21806e+09	6.56646e+07
2017	2017		Electrical Machinery	300272	2.62942e+09	4.45112e+08	2.53514e+08	7.07502e+08	1.08474e+07
2017	2017		Electrical Machinery	300274	1.6248e+10	6.49198e+09	1.18419e+09	8.88606e+09	1014320332
2017	2017		Electrical Machinery	300283	1.44821e+09	8.8649e+08	1.11254e+08	1.00525e+09	3.30115e+06
2017	2017		Electrical Machinery	300317	9.02428e+09	2.43792e+09	4.49843e+08	3.31013e+09	288674686
2017	2017		Electrical Machinery	300340	3.44481e+09	1.69849e+09	2.46589e+08	2.0606e+09	1.19161e+08
2017	2017		Electrical Machinery	300356	1.83402e+09	3.82853e+08	1.59078e+08	5.40224e+08	-3.95765e+08
2017	2017		Electrical Machinery	300376	1.07503e+10	5.94101e+09	6.06741e+08	7.31758e+09	7.13755e+08
2017	2017		Electrical Machinery	300403	1.66306e+09	4.70656e+08	1.24399e+08	7.78099e+08	1.59041e+08
2017	2017		Electrical Machinery	300407	2.0178e+09	1.11786e+09	2.8977e+08	1.45849e+09	6.50684e+07
2017	2017		Electrical Machinery	300409	3.71201e+09	1.16039e+09	2.8778e+08	1.69562e+09	2.09888e+08
2017	2017		Electrical Machinery	300438	3.67508e+09	1.58614e+09	2.27117e+08	2.09849e+09	2.50559e+08
2017	2017		Electrical Machinery	300484	1.12145e+09	3.52979e+08	1.14629e+08	5.78999e+08	1.28268e+08
2017	2017		Electrical Machinery	300499	1084816060	3.61991e+08	1.63074e+08	5.58929e+08	4.14474e+07
2017	2017		Electrical Machinery	600089	8.35978e+10	3.04832e+10	4.84303e+09	3.82812e+10	2.64204e+09
2017	2017		Electrical Machinery	600105	4.71194e+09	2.34952e+09	3.83065e+08	2.86921e+09	3.35769e+08
2017	2017		Electrical Machinery	600112	2.91866e+09	3.7801e+08	2.45656e+08	5.64971e+08	1.25598e+07
2017	2017		Electrical Machinery	600192	4.68975e+09	1.4446e+09	4.34878e+08	1.90435e+09	2.99907e+07
2017	2017		Electrical Machinery	600202	1.6515e+09	2.60062e+08	1.29949e+08	2.73463e+08	-8.7515e+07
2017	2017		Electrical Machinery	600241	2.84283e+09	1.22211e+09	2.83998e+08	1.50138e+09	2.34527e+07
2017	2017		Electrical Machinery	600261	6.49674e+09	3.83627e+09	7.47658e+08	5.03824e+09	4.14329e+08
2017	2017		Electrical Machinery	600268	9.60082e+09	4.78921e+09	1.05294e+09	6.07838e+09	1.56965e+08
2017	2017		Electrical Machinery	600290	7.52486e+09	1.6014e+09	4.12617e+08	2.17804e+09	6.37567e+07
2017	2017		Electrical Machinery	600312	1.92319e+10	7.1996e+09	947009324	8.95976e+09	6.46537e+08
2017	2017		Electrical Machinery	600336	4.89817e+09	3.77098e+09	8.57473e+08	4.66197e+09	3.17892e+07
2017	2017		Electrical Machinery	600468	2.78403e+09	9.20777e+08	2.34937e+08	1.22152e+09	7.51205e+07
2017	2017		Electrical Machinery	600478	6.73843e+09	1.38945e+09	3.80823e+08	1.56506e+09	4.09802e+07
2017	2017		Electrical Machinery	600481	3.85363e+09	1.22051e+09	4.63935e+08	1.71836e+09	9.3467e+07
2017	2017		Electrical Machinery	600487	2.82282e+10	2.08565e+10	2.96453e+09	2.59503e+10	2.23576e+09
2017	2017		Electrical Machinery	600520	8.6994e+08	2.51075e+08	6.15894e+07	3.1305e+08	7.9114e+06
2017	2017		Electrical Machinery	600522	2.68077e+10	2.29954e+10	2.46031e+09	2.71014e+10	1.79755e+09
2017	2017		Electrical Machinery	600537	6.59813e+09	3.61252e+09	4.04718e+08	4.13761e+09	4.86711e+07
2017	2017		Electrical Machinery	600550	9.09117e+09	3.55987e+09	7.3902e+08	4.36798e+09	7.16198e+07
2017	2017		Electrical Machinery	600577	5.77607e+09	1.01405e+10	6.59897e+08	1.13442e+10	4.24786e+08
2017	2017		Electrical Machinery	600580	1.67755e+10	7996104231	1.96619e+09	1.0086e+10	6.71413e+08
2017	2017		Electrical Machinery	600651	1.5553e+10	3.90918e+09	1.58098e+09	5.44485e+09	3.08137e+07
2017	2017		Electrical Machinery	600854	2.50118e+09	6.58409e+08	1.46966e+08	8.18591e+08	-3.02489e+07
2017	2017		Electrical Machinery	600869	1.88655e+10	1.5111e+10	2.05864e+09	1.72602e+10	8.94546e+07
2017	2017		Electrical Machinery	600884	2.20732e+10	6.22991e+09	1.4947e+09	8.27054e+09	1.00986e+09
2017	2017		Electrical Machinery	600885	7.64412e+09	3.68355e+09	1.23822e+09	6.0202e+09	9.57674e+08
2017	2017		Electrical Machinery	600973	1.47158e+10	1.95222e+10	1.03559e+09	2.06912e+10	8.59734e+07
2017	2017		Electrical Machinery	601012	3.28837e+10	1.12335e+10	1.52652e+09	1.63623e+10	3.5494e+09
2017	2017		Electrical Machinery	601126	5.50842e+09	1.90322e+09	1.10716e+09	3.18241e+09	2.30241e+08
2017	2017		Electrical Machinery	601179	3.36976e+10	1.03177e+10	3.09724e+09	1.41461e+10	8.71297e+08
2017	2017		Electrical Machinery	601311	9.47748e+09	6.39029e+09	7.32186e+08	7.61798e+09	5.21083e+08
2017	2017		Electrical Machinery	601369	1.59184e+10	3.17344e+09	6.53853e+08	3.9579e+09	2.47208e+08
2017	2017		Electrical Machinery	601616	2.76343e+09	4.95612e+08	1.94982e+08	6.45205e+08	2.36475e+07
2017	2017		Electrical Machinery	601877	4.41554e+10	1.67237e+10	3.65656e+09	2.34166e+10	2.99607e+09
2017	2017		Electrical Machinery	603015	1.56795e+09	4.59819e+08	1.99457e+08	7.32854e+08	7.11137e+07
2017	2017		Electrical Machinery	603016	9.48913e+08	2.33203e+08	9.12137e+07	3.7932e+08	4.84072e+07
2017	2017		Electrical Machinery	603333	1.81023e+09	7.78862e+08	1.35341e+08	9.14266e+08	1.68832e+07
2017	2017		Electrical Machinery	603355	5.16768e+09	4.32297e+09	9.52718e+08	5.70959e+09	3.65526e+08
2017	2017		Electrical Machinery	603515	6.30616e+09	4.17916e+09	2.05931e+09	6.95705e+09	6.81525e+08
2017	2017		Electrical Machinery	603519	9.4664e+08	1.03814e+09	9.19244e+07	1.22324e+09	8.34843e+07
2017	2017		Electrical Machinery	603579	2.18714e+09	1.18945e+09	4.65509e+08	1.91801e+09	2.26588e+08
2017	2017		Electrical Machinery	603606	2.9561e+09	1.80487e+09	2.09752e+08	2.06197e+09	5.01936e+07
2017	2017		Electrical Machinery	603677	1.39307e+09	1.02889e+09	1.38178e+08	1.29226e+09	1.00094e+08
2017	2017		Electrical Machinery	603819	9.01475e+08	6.4023e+08	4.60924e+07	7.17931e+08	3.07634e+07
2017	2017		Electrical Machinery	603868	3.25569e+09	2.37738e+09	4.22998e+08	3.85343e+09	8.35348e+08
2017	2017		Electrical Machinery	603988	9.08329e+08	2.07289e+08	5.89142e+07	3.07558e+08	3.30823e+07
2017	2017		Electrical Machinery	834639	1.33421e+09	1.56639e+09	2.12546e+08	1.73633e+09	-7.06029e+06
2017	2017		Electrical Machinery	834682	1.23267e+09	1.37629e+09	1.47463e+08	1.5853e+09	5.67808e+07
2017	2017		Electrical Machinery	835368	1.56134e+09	5.10923e+08	1.46203e+08	8.7656e+08	1.89296e+08
2017	2017	Mergers	Computer Communication	000016	2.35587e+10	2.79978e+10	3.26063e+09	3.12278e+10	5.08683e+09
2017	2017		Computer Communication	000100	160293984000	89329185000	20632379000	111577362000	3544702000
2017	2017		Computer Communication	000413	6.76833e+10	1.38149e+10	1.60432e+09	1.73364e+10	1.93887e+09
2017	2017		Computer Communication	002055	9.58734e+09	5.02061e+09	7.9864e+08	5.85103e+09	1.47955e+08
2017	2017		Computer Communication	002130	6.23026e+09	1.849e+09	6.22188e+08	2.57968e+09	1.67181e+08
2017	2017		Computer Communication	002138	4.76832e+09	1.35059e+09	3.4442e+08	1.98756e+09	3.44044e+08
2017	2017		Computer Communication	002156	1.21464e+10	5.60138e+09	8.96714e+08	6.51926e+09	1.97152e+08
2017	2017		Computer Communication	002180	3.55275e+10	1.57621e+10	9.96908e+09	2.13239e+10	1.45149e+09
2017	2017		Computer Communication	002241	2.65706e+10	2.0056e+10	3.11914e+09	2.55367e+10	2.10675e+09
2017	2017		Computer Communication	002313	4.96953e+09	2.40678e+09	4.51243e+08	2.98979e+09	9.94378e+07
2017	2017		Computer Communication	002362	1.06841e+09	3.28486e+08	2.48661e+08	6.04386e+08	4.81686e+07
2017	2017		Computer Communication	002384	2.21135e+10	1.32275e+10	1.54479e+09	1.53896e+10	5.3044e+08
2017	2017		Computer Communication	002389	7.53652e+09	1.01845e+09	2.07089e+08	1.44674e+09	1.95879e+08
2017	2017		Computer Communication	002396	6.43991e+09	4.80819e+09	2.47288e+09	7.70514e+09	6.95985e+08
2017	2017		Computer Communication	002456	3.08383e+10	2.92342e+10	2.82718e+09	3.3791e+10	8.20872e+08
2017	2017		Computer Communication	002465	1.18346e+10	2.04369e+09	1.25923e+09	3.35207e+09	3.41084e+08
2017	2017		Computer Communication	002635	8.7184e+09	1.70831e+09	3.79478e+08	2.7146e+09	3.88797e+08
2017	2017		Computer Communication	002681	8.78179e+09	2.33224e+09	3.78155e+08	3.20986e+09	4.44446e+08
2017	2017		Computer Communication	002766	3.66018e+09	7.67923e+08	2.71083e+08	1.15141e+09	6.44267e+07
2017	2017		Computer Communication	002792	2.98716e+09	1.08673e+09	3.09632e+08	1.5353e+09	1.13053e+08
2017	2017		Computer Communication	002829	1.66452e+09	2.17163e+08	1.20058e+08	4.09571e+08	8.42815e+07
2017	2017		Computer Communication	300045	1.86944e+09	2.92811e+08	1.76315e+08	5.70924e+08	8.15002e+07
2017	2017		Computer Communication	300102	5.28792e+09	7.22626e+08	1.98507e+08	1.13029e+09	2.1056e+08
2017	2017		Computer Communication	300115	1.00835e+10	6.46462e+09	1.25752e+09	8.4316e+09	5.89424e+08
2017	2017		Computer Communication	300120	2.67601e+09	7.35268e+08	8.89583e+07	8.88613e+08	5.94259e+07
2017	2017		Computer Communication	300136	5.33321e+09	2.21093e+09	4.39478e+08	3.43477e+09	8.90615e+08
2017	2017		Computer Communication	300155	1.51257e+09	5.62304e+08	2.90658e+08	8.45024e+08	1.38941e+07
2017	2017		Computer Communication	300177	2.49431e+09	5.12649e+08	4.32299e+08	1.02079e+09	8.7165e+07
2017	2017		Computer Communication	300213	2.95033e+09	7.57623e+08	2.64115e+08	1.17262e+09	1.19841e+08
2017	2017		Computer Communication	300219	4.97195e+09	2.9673e+09	4.23828e+08	3.69926e+09	3.5275e+08
2017	2017		Computer Communication	300227	1.06157e+09	2.9575e+08	156419596	5.13408e+08	5.86693e+07
2017	2017		Computer Communication	300232	4.89158e+09	2.14019e+09	5.40229e+08	3.03053e+09	2.87707e+08
2017	2017		Computer Communication	300282	2.60662e+09	9.75927e+08	1.86484e+08	1.29895e+09	3.29446e+07
2017	2017		Computer Communication	300296	1.26577e+10	3.87944e+09	1.34236e+09	6.4708e+09	1.21089e+09
2017	2017		Computer Communication	300303	3.31828e+09	1.61972e+09	2.64105e+08	2.05514e+09	4.50915e+07
2017	2017		Computer Communication	300308	7.81002e+09	1.73196e+09	3.15057e+08	2.35708e+09	1.61505e+08
2017	2017		Computer Communication	300353	3.0546e+09	3.96204e+08	3.03336e+08	8.21052e+08	1.24795e+08
2017	2017		Computer Communication	300367	6.23525e+09	8.09747e+08	6.19629e+08	1.85472e+09	3.79546e+08
2017	2017		Computer Communication	300373	3.28913e+09	9.54165e+08	2.51495e+08	1.46951e+09	2.67421e+08
2017	2017		Computer Communication	300389	1.79918e+09	9.94691e+08	4.02194e+08	1.54739e+09	1.04315e+08
2017	2017		Computer Communication	300414	9.67182e+08	2.55113e+08	7.14731e+07	3.64319e+08	3.5955e+07
2017	2017		Computer Communication	300433	3.57222e+10	1.7233e+10	3.70087e+09	2.3703e+10	2.02306e+09
2017	2017		Computer Communication	300449	1.77619e+09	5.07638e+08	1.05815e+08	6.90556e+08	4.75386e+07
2017	2017		Computer Communication	300456	3.10022e+09	3.84469e+08	1.4837e+08	6.005e+08	5.81523e+07
2017	2017		Computer Communication	300460	1.11385e+09	2.88149e+08	5.91502e+07	3.63278e+08	2.33569e+07
2017	2017		Computer Communication	300479	5.66738e+08	2.29152e+08	1.04645e+08	355685323	3.04875e+07
2017	2017		Computer Communication	300531	8.48786e+08	2.80468e+08	1.1483e+08	4.4322e+08	5.53165e+07
2017	2017		Computer Communication	300555	8.17944e+08	2.67051e+08	6.47496e+07	3.77234e+08	4.61658e+07
2017	2017		Computer Communication	300566	1.60561e+09	5.39662e+08	1.50887e+08	7.38285e+08	6.15744e+07
2017	2017		Computer Communication	600100	6.3595e+10	2.06359e+10	5.12712e+09	2.59894e+10	5.29593e+08
2017	2017		Computer Communication	600171	2.74792e+09	4.32796e+08	9.181e+07	5.61874e+08	1.75051e+08
2017	2017		Computer Communication	600525	2.05374e+10	4.15248e+09	2.60148e+09	7.43296e+09	1.21412e+09
2017	2017		Computer Communication	600584	3.06987e+10	2.11145e+10	3.23231e+09	2.38555e+10	7.35398e+07
2017	2017		Computer Communication	600764	1.61538e+09	2.08921e+08	8.22327e+07	3.6275e+08	8.99195e+07
2017	2017		Computer Communication	600990	6.4516e+09	4.38568e+09	3.95637e+08	5.05684e+09	2.05445e+08
2017	2017		Computer Communication	603025	2.12166e+09	5.21803e+08	1.66868e+08	1.05706e+09	3.97223e+08
2017	2017	Non-mergers	Computer Communication	000020	6.29763e+08	7.84355e+08	6.76787e+07	8.5804e+08	974409
2017	2017		Computer Communication	000021	1.65995e+10	1.33915e+10	5.78114e+08	1.42098e+10	5.73896e+08
2017	2017		Computer Communication	000045	4.19575e+09	1.31357e+09	9.31261e+07	1.47555e+09	7.36617e+07
2017	2017		Computer Communication	000050	2.96523e+10	1.11562e+10	2.18805e+09	1.40125e+10	8.07204e+08
2017	2017		Computer Communication	000063	143962215000	75947937000	29167290000	108815273000	5386342000
2017	2017		Computer Communication	000066	1.52016e+10	7.5242e+09	1.5476e+09	9.50684e+09	6.96085e+08
2017	2017		Computer Communication	000536	2.10184e+10	4.35829e+09	4.79829e+08	4.88905e+09	1.98474e+08
2017	2017		Computer Communication	000547	7.62223e+09	1.50624e+09	5.12972e+08	2.34993e+09	3.08894e+08
2017	2017		Computer Communication	000561	2.77605e+09	6.90706e+08	4.26157e+08	1.21672e+09	8.89102e+07
2017	2017		Computer Communication	000586	5.60682e+08	3.06999e+08	8.01638e+07	3.90334e+08	946349
2017	2017		Computer Communication	000636	6.32886e+09	2.58673e+09	4.89859e+08	3.35519e+09	2.62039e+08
2017	2017		Computer Communication	000670	4.46865e+08	1.46365e+08	1.49171e+08	2.41074e+08	-3.10599e+08
2017	2017		Computer Communication	000687	4.1232e+09	9.05551e+08	4.31094e+08	1.34656e+09	3.77676e+07
2017	2017		Computer Communication	000727	3.37765e+10	6.28092e+09	3.37384e+08	5.99499e+09	6.26756e+07
2017	2017		Computer Communication	000733	8.99671e+09	6.85751e+09	9.47292e+08	8.01783e+09	2.07672e+08
2017	2017		Computer Communication	000801	4.99557e+09	2.65676e+09	5.13352e+08	3.16517e+09	814382
2017	2017		Computer Communication	000810	7.57686e+09	6.21842e+09	9.63449e+08	7.25481e+09	9.52442e+07
2017	2017		Computer Communication	000823	5.09446e+09	3.45954e+09	5.91069e+08	4.33313e+09	2.41112e+08
2017	2017		Computer Communication	000938	4.25757e+10	3.06665e+10	6.53176e+09	3.9071e+10	2.63087e+09
2017	2017		Computer Communication	000970	6.12328e+09	3.04451e+09	4.65581e+08	3.89527e+09	3.33567e+08
2017	2017		Computer Communication	000977	1.78815e+10	2.28256e+10	2.08348e+09	2.54882e+10	4.24416e+08
2017	2017		Computer Communication	000988	8.57807e+09	3.38061e+09	7.95593e+08	4.48055e+09	3.20644e+08
2017	2017		Computer Communication	002017	1.55153e+09	9.06319e+08	2.43234e+08	1.18981e+09	3.74467e+07
2017	2017		Computer Communication	002025	4.39202e+09	1.67419e+09	5.51433e+08	2.61213e+09	3.45433e+08
2017	2017		Computer Communication	002036	4.90386e+09	4.40271e+09	3.16566e+08	5.05438e+09	2.96071e+08
2017	2017		Computer Communication	002045	4164807861	3441786284	464334354	4048817227	127963808
2017	2017		Computer Communication	002049	5.20703e+09	1.2392e+09	3.49451e+08	1.8291e+09	2.78734e+08
2017	2017		Computer Communication	002052	1.81501e+09	5.29755e+08	2.113e+08	6.72865e+08	6.65358e+06
2017	2017		Computer Communication	002077	7.3125e+09	9.87944e+08	2.41113e+08	1.31069e+09	2.72502e+07
2017	2017		Computer Communication	002079	1.98101e+09	1.51352e+09	1.63366e+08	1.85459e+09	1.49079e+08
2017	2017		Computer Communication	002089	4541894954	1.41076e+09	2.63767e+08	1.60472e+09	-1.6306e+08
2017	2017		Computer Communication	002104	2.18657e+09	9.9916e+08	2.92169e+08	1.36837e+09	1.64116e+08
2017	2017		Computer Communication	002106	4.67184e+09	3.4393e+09	3.83909e+08	3.98935e+09	1.48627e+08
2017	2017		Computer Communication	002119	1.6673e+09	1.03836e+09	1.74166e+08	1.30362e+09	7.47582e+07
2017	2017		Computer Communication	002134	6.34253e+08	386042017	5.23517e+07	4.31548e+08	1.41907e+07
2017	2017		Computer Communication	002137	2.13233e+09	7.15907e+08	1.03849e+08	9.35965e+08	7.64608e+07
2017	2017		Computer Communication	002151	6.68551e+09	1.54118e+09	5.40765e+08	2.20427e+09	1.15008e+08
2017	2017		Computer Communication	002161	2.27937e+09	3.17277e+08	2.49573e+08	5.30751e+08	2.43315e+06
2017	2017		Computer Communication	002179	1.00302e+10	4.1669e+09	1.23425e+09	6.36181e+09	8.66373e+08
2017	2017		Computer Communication	002185	9.36644e+09	5.7863e+09	6.64205e+08	7.00989e+09	5.47018e+08
2017	2017		Computer Communication	002189	9.17984e+08	7.71839e+08	1.15764e+08	9.12866e+08	2.25139e+07
2017	2017		Computer Communication	002194	2.02157e+09	1.58521e+09	2.73991e+08	1.42534e+09	-5.14434e+08
2017	2017		Computer Communication	002199	5.83211e+08	2.08306e+08	3.41086e+07	2.32126e+08	1.49003e+06
2017	2017		Computer Communication	002214	1.42746e+09	1.4341e+08	1.47915e+08	3.01518e+08	3.00148e+07
2017	2017		Computer Communication	002217	2.12444e+10	1.25939e+10	1.27386e+09	1.51109e+10	1.16585e+09
2017	2017		Computer Communication	002222	8.90824e+08	1.89411e+08	1.09661e+08	4.53722e+08	1.40816e+08
2017	2017		Computer Communication	002231	9.95679e+08	4.20377e+08	6.83605e+07	5.03369e+08	9.55621e+06
2017	2017		Computer Communication	002236	2.13335e+10	1.17811e+10	4.89254e+09	1.88445e+10	2.37679e+09
2017	2017		Computer Communication	002273	5.15449e+09	1.50041e+09	3.1071e+08	2.14579e+09	3.62614e+08
2017	2017		Computer Communication	002281	5.16274e+09	3.6299e+09	5.78428e+08	4.55307e+09	3.27271e+08
2017	2017		Computer Communication	002288	2.71747e+09	1.22826e+09	1.31907e+08	1.4386e+09	4.68544e+07
2017	2017		Computer Communication	002289	7.33881e+08	3.91165e+08	1.19626e+08	4.00885e+08	-1.30716e+08
2017	2017		Computer Communication	002296	2.24889e+09	2.95402e+08	1.54927e+08	5.46893e+08	-1.4634e+08
2017	2017		Computer Communication	002308	4.30554e+09	5.3534e+08	4.42972e+08	1.13748e+09	1.91311e+08
2017	2017		Computer Communication	002351	2.01044e+09	5.99109e+08	1.9251e+08	9.0079e+08	1.14739e+08
2017	2017		Computer Communication	002369	4.07185e+09	2.5019e+09	2.76806e+08	2.76325e+09	8.59107e+06
2017	2017		Computer Communication	002376	4.0546e+09	1.06492e+09	5.58785e+08	1.86043e+09	3.48741e+08
2017	2017		Computer Communication	002383	8.3272e+09	1.38165e+09	6.3595e+08	2.2877e+09	2.44277e+08
2017	2017		Computer Communication	002387	9.19735e+09	3.48774e+07	4.71829e+08	3.17275e+07	1.53303e+07
2017	2017		Computer Communication	002388	1.78695e+09	6.51313e+08	1.11935e+08	8.12611e+08	6.72143e+07
2017	2017		Computer Communication	002402	2.10257e+09	1.56542e+09	2.24385e+08	1.97857e+09	1.8293e+08
2017	2017		Computer Communication	002413	4.09638e+09	4.10669e+08	1.93982e+08	7.67181e+08	1.32201e+08
2017	2017		Computer Communication	002414	4.12584e+09	5.22879e+08	3.98932e+08	1.01646e+09	5.84448e+07
2017	2017		Computer Communication	002415	5.1571e+10	2.38383e+10	8.90107e+09	4.19055e+10	9.3775e+09
2017	2017		Computer Communication	002426	1.79554e+10	1.43973e+10	1.22151e+09	1.57612e+10	1.64372e+08
2017	2017		Computer Communication	002429	1.66197e+10	9.14505e+09	7.45447e+08	1.02287e+10	6.04655e+08
2017	2017		Computer Communication	002436	4.43534e+09	2.34519e+09	7.35873e+08	3.28296e+09	1.91668e+08
2017	2017		Computer Communication	002446	3.39938e+09	6.07506e+08	2.718e+08	9.58151e+08	9.16513e+07
2017	2017		Computer Communication	002449	6.27017e+09	2.66887e+09	3.88197e+08	3.4726e+09	3.46646e+08
2017	2017		Computer Communication	002463	5992307566	3821268395	506909169	4626744296	203517728
2017	2017		Computer Communication	002475	2.68859e+10	1.83794e+10	2.63624e+09	2.28261e+10	1.74777e+09
2017	2017		Computer Communication	002484	3.84794e+09	1.27202e+09	2.33425e+08	1.66681e+09	2.03971e+08
2017	2017		Computer Communication	002506	2.03178e+10	1.27627e+10	1.52902e+09	1.44471e+10	3.70729e+07
2017	2017		Computer Communication	002512	7.89907e+09	2.91289e+09	5.62231e+08	3.42944e+09	1.73082e+08
2017	2017		Computer Communication	002519	5.1887e+09	1.14192e+09	3.38264e+08	1.62449e+09	1.86497e+08
2017	2017		Computer Communication	002528	4.41464e+09	2.07513e+09	7.18243e+08	2.9056e+09	1.27038e+08
2017	2017		Computer Communication	002577	1.30131e+09	3.69874e+08	1.27711e+08	4.99797e+08	1.14474e+07
2017	2017		Computer Communication	002579	1.66099e+09	9.00582e+08	1.42939e+08	1.07655e+09	2.3744e+07
2017	2017		Computer Communication	002583	1.39298e+10	2.8846e+09	2.30596e+09	5.35153e+09	2.44862e+08
2017	2017		Computer Communication	002587	1.79347e+09	6.40086e+08	2.54848e+08	1.04112e+09	1.31379e+08
2017	2017		Computer Communication	002600	1.4858e+10	1.4346e+10	1.23887e+09	1.59252e+10	1.40805e+09
2017	2017		Computer Communication	002618	2.59079e+09	2.0931e+08	1.1444e+08	3.17158e+08	2.53736e+07
2017	2017		Computer Communication	002636	4.09269e+09	2.71469e+09	3.59898e+08	3.6758e+09	5.37336e+08
2017	2017		Computer Communication	002655	1.10005e+09	5.82962e+08	2.18496e+08	7.8694e+08	-1.74918e+08
2017	2017		Computer Communication	002660	2.04791e+09	1.33935e+09	2.71362e+08	1.65208e+09	2.49732e+07
2017	2017		Computer Communication	002782	1.1468e+09	7.27433e+08	1.40174e+08	9.2418e+08	5.74214e+07
2017	2017		Computer Communication	002796	6.97814e+08	5.04254e+08	4.99474e+07	5.76693e+08	2.56925e+07
2017	2017		Computer Communication	002806	6.24934e+08	3.64833e+08	4.97174e+07	4.39484e+08	2.82959e+07
2017	2017		Computer Communication	002813	1.62054e+09	5.65823e+08	1.70989e+08	7.73937e+08	2.43429e+07
2017	2017		Computer Communication	002815	4.94308e+09	2.11735e+09	4.72098e+08	3.10264e+09	4.43903e+08
2017	2017		Computer Communication	002835	7.9218e+08	3.72993e+08	1.41261e+08	5.22212e+08	2.0451e+07
2017	2017		Computer Communication	002841	4.95175e+09	8.7387e+09	1.31106e+09	1.08676e+10	6.89941e+08
2017	2017		Computer Communication	002845	3.12754e+09	3.28532e+09	2.46767e+08	3.66365e+09	1.49215e+08
2017	2017		Computer Communication	002848	1.32495e+09	8.48904e+08	2.20453e+08	1.07813e+09	1.49846e+07
2017	2017		Computer Communication	300042	9.51699e+08	8.26918e+08	5.66142e+07	9.28828e+08	5.61894e+07
2017	2017		Computer Communication	300046	1.02572e+09	1.81134e+08	4.4315e+07	2.78652e+08	5.33878e+07
2017	2017		Computer Communication	300053	2.7541e+09	4.7919e+08	1.35468e+08	7.38851e+08	1.2041e+08
2017	2017		Computer Communication	300065	2.21261e+09	4.82052e+08	1.69539e+08	8.05147e+08	1.56775e+08
2017	2017		Computer Communication	300076	1.12215e+09	9.78207e+07	7.41626e+07	1.36218e+08	-1.0458e+08
2017	2017		Computer Communication	300077	2.97989e+09	4.87982e+08	2.40364e+08	6.94957e+08	-4.88907e+08
2017	2017		Computer Communication	300078	2.9017e+09	6.47539e+08	3.03451e+08	1.11225e+09	1.31175e+08
2017	2017		Computer Communication	300079	4.23921e+09	8.18904e+08	4.89295e+08	1.35016e+09	4.49331e+07
2017	2017		Computer Communication	300088	7.48835e+09	9.83722e+09	4.04843e+08	1.08844e+10	5.47974e+08
2017	2017		Computer Communication	300101	1.27722e+09	2.24253e+08	1.6661e+08	4.41185e+08	4.19557e+07
2017	2017		Computer Communication	300114	2.21144e+09	7.70282e+08	3.11291e+08	1.24099e+09	1.50314e+08
2017	2017		Computer Communication	300127	1.29143e+09	3.25489e+08	5.95744e+07	5.26814e+08	194294829
2017	2017		Computer Communication	300128	3.91951e+09	2.64842e+09	2.76474e+08	3.02146e+09	7.84991e+07
2017	2017		Computer Communication	300134	7.0736e+09	1.59637e+09	4.07032e+08	1.7793e+09	-5.24069e+08
2017	2017		Computer Communication	300139	1.50179e+09	7.18215e+07	1.17657e+08	1.38012e+08	-2.08509e+08
2017	2017		Computer Communication	300162	1.35591e+09	4.58788e+08	1.55782e+08	6.44509e+08	2.16672e+07
2017	2017		Computer Communication	300205	1.83522e+09	1.47286e+09	4.51722e+08	1.93607e+09	1.14753e+07
2017	2017		Computer Communication	300211	5.7771e+08	1.35489e+08	2.96224e+07	1.6945e+08	3.65664e+06
2017	2017		Computer Communication	300241	2.39915e+09	1.29567e+09	1.87377e+08	1.58369e+09	1.32731e+08
2017	2017		Computer Communication	300256	8.9685e+09	4.81919e+09	7.48408e+08	5.64697e+09	6.77491e+07
2017	2017		Computer Communication	300270	1.10953e+09	2.4223e+08	1.14193e+08	4.05775e+08	4.38997e+07
2017	2017		Computer Communication	300301	3.80528e+09	1.30091e+09	2.63275e+08	1.75041e+09	9.99441e+07
2017	2017		Computer Communication	300319	3.10938e+09	1.23436e+09	1.66765e+08	1.44134e+09	-3.50698e+08
2017	2017		Computer Communication	300322	2.01159e+09	1.67529e+09	3.81898e+08	2.06764e+09	2.6849e+07
2017	2017		Computer Communication	300323	9.90237e+09	1.77096e+09	3.78622e+08	2.6299e+09	5.02106e+08
2017	2017		Computer Communication	300327	9.80777e+08	3.92191e+08	1.72875e+08	6.85725e+08	1.29228e+08
2017	2017		Computer Communication	300331	1.84243e+09	6.72336e+08	1.8301e+08	9.44118e+08	7.66079e+07
2017	2017		Computer Communication	300351	3.36293e+09	7.92685e+08	2.58386e+08	1.27039e+09	1.64012e+08
2017	2017		Computer Communication	300390	1.02945e+09	5.82567e+08	1.08197e+08	7.36333e+08	3.45171e+07
2017	2017		Computer Communication	300393	6.19366e+09	2.48811e+09	4.59747e+08	3.24285e+09	2.61713e+08
2017	2017		Computer Communication	300394	8.89425e+08	1.55251e+08	6.5649e+07	3.37992e+08	1.09414e+08
2017	2017		Computer Communication	300397	1.60185e+09	1.97047e+08	1.49274e+08	354106395	7.69508e+07
2017	2017		Computer Communication	300408	7.43437e+09	1.64194e+09	3.60866e+08	3.1298e+09	1.08583e+09
2017	2017		Computer Communication	300455	8.17605e+08	1.78198e+08	5.42777e+07	2.94901e+08	7.17565e+07
2017	2017		Computer Communication	300458	2.35498e+09	7.38884e+08	4.89218e+08	1.20095e+09	-1.7411e+06
2017	2017		Computer Communication	300474	1.16033e+09	6.94957e+07	1.20572e+08	3.06246e+08	1.18829e+08
2017	2017		Computer Communication	300476	4.0913e+09	1.82379e+09	2.97651e+08	2.44214e+09	2.81819e+08
2017	2017		Computer Communication	300502	1.40236e+09	6.6914e+08	8.06917e+07	8.77365e+08	1.11091e+08
2017	2017		Computer Communication	300516	1.28192e+09	1.9932e+08	9.33477e+07	3.11153e+08	4.4542e+07
2017	2017		Computer Communication	300543	1.10163e+09	9.73301e+08	1.16485e+08	1.1848e+09	8.01714e+07
2017	2017		Computer Communication	300546	9.42789e+08	1.67834e+08	1.50055e+08	3.80106e+08	7.95115e+07
2017	2017		Computer Communication	300548	6.87195e+08	2.29089e+08	4.50723e+07	3.49237e+08	7.98003e+07
2017	2017		Computer Communication	300563	6.42851e+08	2.42295e+08	3.85258e+07	3.24402e+08	3.97609e+07
2017	2017		Computer Communication	300565	1.1053e+09	4.48722e+08	1.55747e+08	6.71492e+08	5.88208e+07
2017	2017		Computer Communication	300570	1.26372e+09	3.21396e+08	6.47884e+07	4.8979e+08	1.00031e+08
2017	2017		Computer Communication	300581	6.96513e+08	8.88714e+07	3.0518e+07	1.77941e+08	4.85214e+07
2017	2017		Computer Communication	300582	1.47369e+09	5.29657e+08	2.12998e+08	7.63291e+08	25020196
2017	2017		Computer Communication	300602	1.45083e+09	7.6673e+08	1.4206e+08	1.03641e+09	1.10266e+08
2017	2017		Computer Communication	600060	2.46981e+10	2.85745e+10	3.54661e+09	3.28704e+10	1.02704e+09
2017	2017		Computer Communication	600118	9.74338e+09	6.45162e+09	3.9796e+08	7.38523e+09	4.93133e+08
2017	2017		Computer Communication	600130	1.05966e+09	1.61576e+09	1.72926e+08	1.61982e+09	-1.52707e+08
2017	2017		Computer Communication	600151	1.30936e+10	5.88198e+09	1.13132e+09	6.65715e+09	-3.48288e+08
2017	2017		Computer Communication	600183	1.2841e+10	8.5289e+09	1.0006e+09	1.07516e+10	1.11334e+09
2017	2017		Computer Communication	600198	8.72805e+09	3.51028e+09	1.7038e+09	4.34769e+09	-2.80691e+09
2017	2017		Computer Communication	600203	5.34459e+09	7.69862e+09	5.41353e+08	8.20289e+09	-1.12328e+08
2017	2017		Computer Communication	600237	2.01405e+09	6.66576e+08	1.64203e+08	8.13361e+08	1.45087e+07
2017	2017		Computer Communication	600260	1.86182e+10	1.34262e+10	8.42614e+08	1.51384e+10	8.06428e+08
2017	2017		Computer Communication	600271	1.95011e+10	2.50914e+10	1.87192e+09	2.97545e+10	2.43836e+09
2017	2017		Computer Communication	600288	3.13996e+09	2.24861e+09	6.70866e+08	2.96625e+09	6.17594e+07
2017	2017		Computer Communication	600330	5.45561e+09	1.67606e+09	3.27454e+08	2.17936e+09	1.59789e+08
2017	2017		Computer Communication	600345	1.71695e+09	2.34493e+08	6.38652e+07	2.54829e+08	2.56479e+08
2017	2017		Computer Communication	600353	1.73696e+09	8.87743e+08	1.11866e+08	1.06169e+09	4.43516e+07
2017	2017		Computer Communication	600355	5.21303e+08	2.62142e+08	1.07299e+08	3.4186e+08	-5.94472e+07
2017	2017		Computer Communication	600360	4.07912e+09	1.31873e+09	2.2188e+08	1.63489e+09	9.47632e+07
2017	2017		Computer Communication	600363	4.26873e+09	2.59623e+09	3.72297e+08	3.00926e+09	2.2648e+08
2017	2017		Computer Communication	600405	2.89542e+09	8.39729e+08	3.63627e+08	1.22188e+09	2.07463e+07
2017	2017		Computer Communication	600435	4.92565e+09	1.45032e+09	3.71329e+08	1.95557e+09	1.17534e+08
2017	2017		Computer Communication	600460	6.25441e+09	2.04311e+09	6.28856e+08	2.74179e+09	1.02813e+08
2017	2017		Computer Communication	600485	2.15354e+10	5.70773e+08	1.65216e+09	6.46935e+08	-1.76966e+09
2017	2017		Computer Communication	600498	2.91253e+10	1.61439e+10	3.97179e+09	2.10562e+10	9.03457e+08
2017	2017		Computer Communication	600552	5.2664e+09	3.04274e+09	4.33451e+08	3.54705e+09	1.04405e+08
2017	2017		Computer Communication	600562	2.68781e+09	8.11e+08	1.64427e+08	1.15445e+09	1.6936e+08
2017	2017		Computer Communication	600563	2.66437e+09	1.00173e+09	2.14163e+08	1.69763e+09	4.36998e+08
2017	2017		Computer Communication	600601	1.11318e+10	4.26484e+09	1.10157e+09	5.0988e+09	-8.22975e+08
2017	2017		Computer Communication	600666	7.18015e+09	8.78758e+08	2.37135e+08	1.18404e+09	-1.91142e+07
2017	2017		Computer Communication	600703	2.52367e+10	4.41611e+09	6.93017e+08	8.39373e+09	3.16404e+09
2017	2017		Computer Communication	600707	3.6436e+10	4.151e+08	2.78381e+08	4.52809e+08	2.56237e+07
2017	2017		Computer Communication	600734	8.22512e+09	5.51443e+09	3.77243e+08	6.10715e+09	1.86937e+08
[truncated: 16,061 more rows]
