# Supplementary material for: Impact of mergers and acquisitions on firms’ performance adjusted to business cycle fluctuations in China
Source: PLoS One. 2025 Jan 24;20(1):e0318024. doi: 10.1371/journal.pone.0318024 (PMC11760017; doi:10.1371/journal.pone.0318024)
Supplement: S2 Data — (XLSX) [file pone.0318024.s002.xlsx]

## Sheet: Data
M&A year	Industry code	Industry	Stock code	SOE	Goal	Type	Payment	Non-cross	Non-related	Major	Experience	Price (in CNY)	Top1 (%)	Debt	PE	Listed Duration	Free Cash Flow (in CNY)
2017	C26	Chemicals	000408	0	2	0	1	0	0	0	1	70845100	43.6669	0.186463	34.0847	21.1836	1.51138e+08
	C26	Chemicals	000510	0	3	0	1	0	1	0	1	20080000	10	0.35885	137.153	24.5014	1.06528e+08
	C26	Chemicals	000525	0	2	0	1	0	1	0	1	72800000	51.7473	0.540696	78.7512	23.3781	-8.69877e+08
	C26	Chemicals	000553	1	1	0	0	0	0	1	1	1.8471e+10	20.152	0.328263	64.32	23.6082	2.26636e+08
	C26	Chemicals	000818	1	2	0	1	0	1	0	1	1077900000	28.6843	0.129885	78.6396	20.011	1.23558e+08
	C26	Chemicals	000902	0	2	0	1	0	1	0	1	40000000	47.1535	0.323197	26.1058	17.8986	-3.02262e+07
	C26	Chemicals	000990	1	3	0	1	0	1	0	1	38000000	33.4383	0.22986	133.923	16.8904	-6.317e+08
	C26	Chemicals	002057	1	2	0	0	1	0	1	1	442605700	25.9393	0.208604	98.7072	10.8986	-7.62128e+07
	C26	Chemicals	002094	0	3	0	0	0	1	1	1	680146800	23.0617	0.332997	56.7621	10.4438	-2.03658e+08
	C26	Chemicals	002246	1	1	0	0	0	0	1	1	985434100	16.1546	0.350099	33.5918	9.23014	5.40796e+07
	C26	Chemicals	002250	0	3	0	1	0	1	0	1	39600000	30.4964	0.267792	50.1696	9.06849	2.41737e+08
	C26	Chemicals	002360	0	1	0	1	1	0	0	1	91000000	21.2228	0.215995	50.7872	7.33973	1.09186e+08
	C26	Chemicals	002497	0	3	0	1	0	1	0	1	139769413	14.6999	0.200868	44.5802	6.89041	2.98344e+08
	C26	Chemicals	002591	0	3	0	0	0	1	1	1	612480000	25.9299	0.180784	625.712	5.85479	-2.72267e+07
	C26	Chemicals	002632	0	1	0	0	0	1	1	1	350000000	42.182	0.095412	140.758	5.69589	4.74494e+07
	C26	Chemicals	002637	0	2	0	1	0	0	0	1	707422000	16.7946	0.473077	30.3148	6	2.55693e+08
	C26	Chemicals	002709	0	2	0	1	1	1	0	1	17500000	41.4921	0.300252	34.6671	3.43836	7.06984e+07
	C26	Chemicals	002734	0	2	0	1	0	0	0	0	232130000	22.1391	0.234897	49.7838	2.37534	-1.28635e+08
	C26	Chemicals	002741	0	2	0	1	0	1	0	0	400000	35.8833	0.204325	111.218	2.49589	-9.27812e+07
	C26	Chemicals	002783	1	2	0	1	0	1	0	0	200380000	16.7246	0.178365	56.3841	1.08767	-2.70871e+08
	C26	Chemicals	002809	0	2	0	1	0	1	0	0	10000000	47.8609	0.130369	89.6092	1.26301	-2.47289e+08
	C26	Chemicals	300067	0	3	0	1	0	1	0	1	5500000	42.5079	0.260881	57.8267	7.05753	1.21184e+08
	C26	Chemicals	300082	0	2	0	1	0	0	0	1	155400000	56.1786	0.462255	131.103	7.59726	3.16309e+08
	C26	Chemicals	300121	0	3	0	1	0	1	0	1	22140000	38.9664	0.537662	33.6302	6.74521	6.98313e+07
	C26	Chemicals	300200	0	3	0	0	0	0	1	1	910000000	29.0916	0.103866	67.2507	6.10137	-1.03374e+08
	C26	Chemicals	300261	0	2	0	1	0	1	0	1	1.86556e+08	42.8192	0.445098	261.826	5.8274	-9.59501e+07
	C26	Chemicals	300285	0	2	0	1	0	1	1	1	841736000	24.5982	0.210058	80.9168	5.38356	6.12742e+07
	C26	Chemicals	300343	0	2	0	1	0	1	0	1	648070000	23.6572	0.203755	71.0611	5.21096	-6.30021e+08
	C26	Chemicals	300387	0	2	0	1	0	1	0	1	120000000	32.0795	0.396658	45.8177	3.09041	2.35514e+08
	C26	Chemicals	300398	0	2	0	0	0	1	1	0	1164000000	53.7975	0.316866	89.4376	2.92877	-1.39433e+08
	C26	Chemicals	300437	0	2	0	1	0	1	1	0	40600000	43.6374	0.210512	114.429	2.68219	-2.21992e+07
	C26	Chemicals	300530	1	2	0	1	1	1	0	0	2241200	60.3967	0.055564	98.8453	1.3863	-2.24352e+08
	C26	Chemicals	300537	0	2	0	0	0	1	1	0	763000000	54.6194	0.177301	117.32	0.830137	-1.03244e+08
	C26	Chemicals	600273	0	2	0	1	1	0	0	1	282155400	44.0367	0.415307	16.8939	13.7863	8.88507e+08
	C26	Chemicals	603188	0	1	0	1	0	1	0	0	27900000	28.8389	0.166475	15.7443	2.90411	6.58719e+08
	C26	Chemicals	603823	0	3	0	1	1	0	0	0	3037000	64.4545	0.347423	43.1623	0.238356	1.81599e+08
	C27	Pharmaceuticals	000566	1	3	1	1	0	1	0	1	106137325	34.084	0.413974	106.571	22.7288	-1.80874e+09
	C27	Pharmaceuticals	002082	0	3	0	1	0	0	0	1	306000000	9.4419	0.15789	63.1446	11.0959	3.04806e+08
	C27	Pharmaceuticals	002317	0	3	0	1	0	1	0	1	296680000	27.0856	0.189622	23.9319	7.50959	-7.78311e+08
	C27	Pharmaceuticals	002424	0	2	0	1	0	1	0	1	20000000	53.152	0.276352	54.9665	7.3863	3.19828e+08
	C27	Pharmaceuticals	002755	0	3	0	1	0	1	0	0	93330000	8.0409	0.262348	888.031	2.16438	1.57278e+07
	C27	Pharmaceuticals	300006	1	3	0	1	0	1	0	1	21000000	22.7146	0.326013	5476.78	7.24384	-8.24401e+07
	C27	Pharmaceuticals	300009	0	3	0	1	0	1	0	1	105000000	27.9517	0.274289	59.0018	7.97808	4.65096e+08
	C27	Pharmaceuticals	300108	0	3	0	1	0	0	0	1	36000000	24.8613	0.293161	30.9844	7.32329	-1.55038e+08
	C27	Pharmaceuticals	300204	0	3	0	1	1	1	0	1	70000000	37.0168	0.18392	33.2917	6.45479	-5.43004e+08
	C27	Pharmaceuticals	300233	0	2	0	0	0	0	1	1	1880000000	37.5829	0.333504	39.4916	5.64384	4.86863e+07
	C27	Pharmaceuticals	300363	0	2	0	1	0	1	0	1	180692200	17.09	0.52286	52.4683	3.21644	1.2432e+08
	C27	Pharmaceuticals	300381	0	2	0	1	0	0	0	1	38108000	36.0706	0.359892	66.9556	3.57808	-4.79434e+08
	C27	Pharmaceuticals	300434	0	2	0	0	0	0	1	0	2099999600	27.285	0.166868	188.652	2.24384	-1.34315e+08
	C27	Pharmaceuticals	300452	0	1	0	1	0	1	0	0	40020000	26.6913	0.214771	83.2023	2.26301	1.47724e+07
	C27	Pharmaceuticals	300463	0	2	0	1	0	1	0	0	36842200	11.7993	0.153801	41.6519	2.43562	1.04155e+07
	C27	Pharmaceuticals	300482	0	1	0	1	0	1	0	0	104444000	24.8325	0.150133	89.7983	1.8274	4.79039e+07
	C27	Pharmaceuticals	300497	0	3	0	1	0	1	0	0	13868000	33.8673	0.439224	37.8674	1.58082	8.00599e+06
	C27	Pharmaceuticals	300501	0	1	0	1	0	1	0	0	29380000	38.3395	0.130823	85.4491	1.15342	-2.24231e+08
	C27	Pharmaceuticals	300558	0	1	0	1	0	1	0	0	371563680	19.9661	0.109936	80.4475	0.613699	-7.42959e+08
	C27	Pharmaceuticals	600079	0	2	0	1	1	1	0	1	1129476500	24.4923	0.54659	23.753	20.3589	6.54296e+07
	C27	Pharmaceuticals	600252	1	3	0	1	0	1	0	1	2.90001e+08	20.5347	0.179372	32.5262	16.1534	1.34878e+09
	C27	Pharmaceuticals	600488	0	3	0	0	1	0	1	1	1334318700	46.8026	0.170306	93.2768	16.0466	1.44052e+08
	C27	Pharmaceuticals	600566	0	3	0	1	0	1	0	1	400000000	51.4754	0.260667	13.3033	15.6137	6.57595e+08
	C27	Pharmaceuticals	600671	0	3	0	1	1	1	0	1	28500000	24.6251	0.783851	1428.28	24.1781	-3.33027e+07
	C27	Pharmaceuticals	600781	0	1	0	0	0	0	1	1	7809000000	27.0844	0.659926	150.565	21.0384	-4.74897e+07
	C27	Pharmaceuticals	603658	0	2	0	1	0	1	0	0	202500000	67.491	0.09691	66.7541	0.838356	-6.84884e+08
	C27	Pharmaceuticals	603858	0	1	0	1	0	1	0	0	40369400	42.6089	0.319152	36.7112	0.726027	2.19478e+08
	C35	Special Equipment	000584	0	2	0	1	0	1	1	1	900000000	33.1157	0.299071	276.82	21.4822	-1.33414e+08
	C35	Special Equipment	000821	0	3	0	0	0	0	0	1	879994000	26.3519	0.36767	84.8663	19.526	1.68424e+08
	C35	Special Equipment	000925	0	1	0	0	0	1	1	1	682000000	16.6649	0.717116	229.07	17.8384	-4.62414e+08
	C35	Special Equipment	002164	0	3	0	0	0	0	1	1	2160000000	31.0799	0.364907	444.647	9.90959	1.42106e+08
	C35	Special Equipment	002223	0	1	0	1	0	1	0	1	862715000	26.5326	0.150889	41.3314	8.73699	-3.98014e+08
	C35	Special Equipment	002430	1	2	0	1	0	1	0	1	21088900	61.4915	0.6234	48.2	7.54247	-6.4773e+08
	C35	Special Equipment	002526	0	3	0	0	0	1	1	1	525000000	24.0162	0.333086	-20.19	7.00822	-2.3176e+07
	C35	Special Equipment	002611	0	3	0	0	0	0	1	1	5.00574e+09	34.1521	0.442447	83.9214	5.61918	-1.96829e+08
	C35	Special Equipment	002730	0	2	0	1	0	1	0	0	90000000	51.1352	0.371255	146.334	2.43836	1.18772e+08
	C35	Special Equipment	300095	0	3	0	1	0	1	0	1	375000000	26.0585	0.382908	95.276	6.52603	-6.69058e+07
	C35	Special Equipment	300195	0	2	0	1	0	1	0	1	8.56947e+07	32.1572	0.285346	42.3315	6.55616	2.24709e+08
	C35	Special Equipment	300238	0	2	0	1	0	1	0	1	23055000	20.7092	0.123126	141.197	5.65205	4.02167e+06
	C35	Special Equipment	300246	0	1	0	1	0	1	0	1	3.35402e+07	33.5275	0.265513	61.8855	6.10685	3.99486e+07
	C35	Special Equipment	300276	0	2	0	0	0	0	1	1	2600000000	39.7714	0.362183	294.93	6.01918	-7.34755e+07
	C35	Special Equipment	300293	0	3	1	1	0	1	1	1	3691850	42.1944	0.444733	294.223	5.07945	5.38359e+07
	C35	Special Equipment	300334	1	2	0	0	0	1	1	1	419641000	23.1869	0.410943	101.396	5.48767	-3.72569e+08
	C35	Special Equipment	300410	1	2	0	0	0	1	1	0	668400000	50.3064	0.257639	134.231	2.06575	-2.79081e+07
	C35	Special Equipment	300412	0	2	0	1	0	1	0	0	66000000	35.6384	0.243246	76.3204	2.46027	-2.04556e+07
	C35	Special Equipment	300442	0	3	1	1	0	1	0	0	132316200	27.795	0.307892	86.13	2.03014	-8.49662e+07
	C35	Special Equipment	300450	0	1	0	0	0	1	1	0	1350000000	40.575	0.609201	95.27	2.25205	-5.63614e+07
	C35	Special Equipment	300457	1	1	0	0	0	1	1	0	438000000	45.2738	0.6422	57.2435	1.73699	8.31246e+07
	C35	Special Equipment	300472	0	1	0	0	1	0	1	0	771263200	11.1745	0.369188	216.483	2.53151	-7.07619e+07
	C35	Special Equipment	600499	0	3	0	1	0	1	0	1	309702400	12.3276	0.505501	38.0617	14.726	8.24684e+07
	C35	Special Equipment	600545	0	3	0	1	0	1	0	1	715342466	26.5577	0.801388	267.79	14.0822	5.75331e+07
	C35	Special Equipment	603169	1	2	0	0	0	1	0	1	408000000	53.2236	0.60224	21.19	3.20822	-7.9665e+08
	C35	Special Equipment	603901	0	2	0	1	0	1	0	0	245000000	42.9	0.47383	64.2749	2.08767	-6.08072e+07
	C38	Electrical Machinery	000533	0	2	0	1	0	1	0	1	302000000	17.3708	0.367516	33.8287	23.2301	-1.48974e+08
	C38	Electrical Machinery	000651	1	2	0	1	0	1	0	1	5.39145e+08	18.2231	0.698834	9.54015	20.8548	7.04774e+09
	C38	Electrical Machinery	002090	0	2	0	1	0	1	0	1	150705521	36.916	0.644611	39.2887	10.9836	-2.67309e+08
	C38	Electrical Machinery	002334	0	2	0	1	0	1	0	1	150000000	17.7345	0.338957	93.9716	7.70959	3.83302e+08
	C38	Electrical Machinery	002491	0	3	0	0	0	1	0	1	1080000000	38.4056	0.553161	32.7817	6.40548	4.34661e+08
	C38	Electrical Machinery	002527	0	2	0	1	0	1	0	1	405000000	17.8847	0.387199	49.0332	6.53151	-1.98942e+08
	C38	Electrical Machinery	002610	0	2	0	1	0	0	0	1	1052000000	15.6558	0.650102	94.941	6.24384	-2.83455e+09
	C38	Electrical Machinery	002617	0	2	0	1	0	1	0	1	900000000	37.7707	0.307085	177.916	5.68219	-3.30448e+08
	C38	Electrical Machinery	002622	0	3	0	1	0	0	0	1	46000000	23.8095	0.077657	846.486	5.58082	-1.70337e+08
	C38	Electrical Machinery	002638	0	3	0	1	0	1	0	1	22000000	16.7886	0.286437	686.7	5.14247	4.19328e+08
	C38	Electrical Machinery	002668	0	2	0	1	0	0	0	1	784000000	20.3793	0.583264	29.8901	5.06849	7.11207e+08
	C38	Electrical Machinery	002684	0	2	0	1	0	1	0	1	232191200	28.2135	0.726163	140.055	5.30411	-6.82312e+08
	C38	Electrical Machinery	300032	0	3	0	1	1	1	0	1	1127000000	39.0412	0.275168	141.385	7.52603	-3.5599e+08
	C38	Electrical Machinery	300035	0	2	0	0	0	1	1	1	488273400	17.2358	0.159663	152.456	7.16438	1.87507e+08
	C38	Electrical Machinery	300068	0	3	0	0	0	0	0	1	1960000000	15.124	0.309037	31.7635	7.31233	-9.22153e+08
	C38	Electrical Machinery	300069	0	2	0	1	0	1	0	1	76500000	28.037	0.382332	231.444	6.91233	-4.20697e+07
	C38	Electrical Machinery	300124	0	3	0	1	0	1	0	1	33370000	19.2574	0.375173	34.4281	7.23288	4.49382e+08
	C38	Electrical Machinery	300153	0	2	0	1	1	1	0	1	30000000	41.7	0.291579	178.687	6.22192	4.02352e+07
	C38	Electrical Machinery	300207	0	2	0	1	1	1	0	1	24300000	33.7944	0.707056	38.8432	5.90685	5.21149e+08
	C38	Electrical Machinery	300217	0	2	0	1	1	1	0	1	50000000	14.6758	0.258778	118.122	6.59178	-5.40503e+07
	C38	Electrical Machinery	300252	0	2	0	1	0	1	0	1	201162300	34.1185	0.442676	60.6637	6.21644	7.13473e+07
	C38	Electrical Machinery	300265	0	1	0	1	1	0	0	1	36932000	55.1852	0.538366	40.5562	6.29315	-1.5949e+08
	C38	Electrical Machinery	300279	0	2	0	1	1	1	0	1	15000000	21.5632	0.398235	74.871	5.80822	-1.09258e+08
	C38	Electrical Machinery	300341	1	3	0	1	0	1	0	1	25500000	40.9072	0.120665	48.6958	5.29315	1.38507e+08
	C38	Electrical Machinery	300342	1	3	0	1	0	1	0	1	6000000	46.038	0.160225	45.5903	5.41096	5.50726e+07
	C38	Electrical Machinery	300391	0	2	0	0	0	0	1	0	900000000	62.9969	0.514937	1581.14	2.71507	1.15474e+07
	C38	Electrical Machinery	300427	0	2	0	0	0	0	1	0	1692768000	44.0179	0.22827	61.9623	2.5726	1.80959e+08
	C38	Electrical Machinery	300444	0	2	0	1	0	1	0	0	87500000	17.3077	0.451413	68.6894	1.87397	-1.1523e+08
	C38	Electrical Machinery	300447	0	3	0	0	0	1	1	0	726000000	55.8177	0.328816	96.0063	2.20274	-1.12624e+08
	C38	Electrical Machinery	300477	0	1	0	0	0	1	1	0	720000000	24.897	0.561358	79.43	2.1726	-7.47452e+07
	C38	Electrical Machinery	300490	0	2	0	0	0	0	1	0	940000000	46.7391	0.339245	94.073	1.83836	-2.39236e+08
	C38	Electrical Machinery	300510	1	2	0	0	0	1	1	0	1504000000	45.0984	0.241316	99.4706	1.03562	-1.05751e+08
	C38	Electrical Machinery	300569	1	2	0	1	0	1	0	0	1.00098e+06	29.9976	0.221822	47.6387	1.09315	-3.10962e+08
	C38	Electrical Machinery	600152	0	2	0	0	1	0	1	1	904140000	22.2662	0.46437	82.94	19.2247	2.20309e+08
	C38	Electrical Machinery	600590	1	2	0	1	0	1	0	1	490000000	15.3701	0.542442	90.8972	15.0904	-5.10499e+08
	C38	Electrical Machinery	600983	0	2	0	1	0	0	0	1	740567308	51	0.546751	31.5496	12.4685	4.81009e+08
	C38	Electrical Machinery	603366	0	1	0	1	0	1	0	1	735000000	57.7501	0.275464	31.1757	4.8137	7.74062e+08
	C38	Electrical Machinery	603618	0	2	0	1	1	0	0	0	466500000	31.4466	0.430347	57.2318	2.39726	-3.44683e+08
	C38	Electrical Machinery	603703	0	3	0	1	0	0	0	0	1.00702e+08	33.3174	0.384374	303.985	2.40274	9.64479e+06
	C38	Electrical Machinery	603861	0	2	0	1	0	1	0	0	66300000	17.6005	0.312826	79.9913	1.36164	-2.91006e+08
	C39	Computer Communication	000016	1	3	0	1	0	1	0	1	588000000	21.7508	0.807546	117.817	25.2904	-1.44922e+09
	C39	Computer Communication	000100	0	2	0	0	0	0	0	1	4034000000	7.1921	0.689087	18.8559	13.8795	-1.13491e+10
	C39	Computer Communication	000413	0	3	0	0	0	1	0	1	4215000000	11.3153	0.507345	42.4438	21.1041	-1.59057e+09
	C39	Computer Communication	002055	0	2	0	0	0	1	0	1	600000000	31.0251	0.752087	124.5	11.0164	-1.5715e+08
	C39	Computer Communication	002130	0	3	0	1	1	1	0	1	6.03233e+08	24.6378	0.505921	83.3816	9.95342	-7.98557e+08
	C39	Computer Communication	002138	0	3	0	1	0	0	0	1	288000000	11.7436	0.340463	36.5234	10.5479	-2.81976e+08
	C39	Computer Communication	002156	0	3	0	0	1	0	1	1	1921200000	31.2521	0.451782	46.7608	10.3534	-2.33399e+08
	C39	Computer Communication	002180	0	2	0	1	1	1	0	1	556410000	67.7422	0.915508	101.07	9.59452	4.50959e+09
	C39	Computer Communication	002241	0	1	0	1	0	1	0	1	1.71412e+08	25.5402	0.526519	25.1631	8.93151	-1.42868e+09
	C39	Computer Communication	002313	1	1	0	1	0	1	0	1	296117207	19.6875	0.428155	80.8566	7.59178	1.82039e+08
	C39	Computer Communication	002362	0	3	1	1	1	0	0	1	2.42938e+07	22.4335	0.166682	197.271	6.94521	2.69179e+07
	C39	Computer Communication	002384	0	3	0	1	1	1	0	1	171500000	23.2639	0.818564	111.426	7.46027	-5.13747e+08
	C39	Computer Communication	002389	1	2	0	0	0	0	1	1	3136320000	21.0765	0.117225	115.68	7.69863	-1.19591e+07
	C39	Computer Communication	002396	1	2	0	0	1	0	0	1	1027000000	27.9964	0.356386	40.48	7.12329	1.93293e+08
	C39	Computer Communication	002456	0	2	0	1	0	1	0	1	1586917800	19.282	0.656888	51.9393	6.66575	-1.31136e+09
	C39	Computer Communication	002465	1	2	0	0	1	0	0	1	1104437500	21.2175	0.339573	41.1247	6.79726	2.14023e+08
	C39	Computer Communication	002635	0	2	0	0	0	1	1	1	3400000000	35.1754	0.201834	46.1	5.69589	5.45007e+08
	C39	Computer Communication	002681	0	3	0	0	1	0	1	1	2895000000	44.52	0.314932	41.6866	5.18904	-2.82898e+08
	C39	Computer Communication	002766	0	2	0	0	0	1	1	0	859360000	48.491	0.537853	105.13	1.77808	-1.73676e+08
	C39	Computer Communication	002792	0	2	0	1	0	1	0	0	104800000	39.2311	0.292332	58.602	1.16438	-2.58759e+08
	C39	Computer Communication	002829	0	1	0	1	1	1	0	0	323400000	28.6126	0.191396	71.0591	0.791781	2.55961e+07
	C39	Computer Communication	300045	0	2	0	0	0	1	0	1	400000000	19.6113	0.207977	149.507	7.27671	-8.17213e+07
	C39	Computer Communication	300102	0	2	0	1	0	1	0	1	80000000	15.2812	0.241706	121.885	7	-1.23991e+08
	C39	Computer Communication	300115	0	2	0	1	0	1	0	1	132020000	47.189	0.487858	33.6244	7.13151	6.20296e+08
	C39	Computer Communication	300120	0	2	0	0	0	0	1	1	1241289700	14.8969	0.102933	183.963	6.90137	-8.67841e+07
	C39	Computer Communication	300136	0	3	0	1	1	1	0	1	34650100	23.8836	0.383111	52.2878	6.47671	-1.4827e+08
	C39	Computer Communication	300155	0	3	1	1	0	1	0	1	106206800	37.3834	0.207192	315.087	6.37808	-2.5562e+07
	C39	Computer Communication	300177	0	2	0	1	0	1	0	1	215423380	26.1756	0.18654	356.895	6.56438	-1.90145e+08
	C39	Computer Communication	300213	0	2	0	0	1	1	0	1	259120400	14.9701	0.306257	97.01	6.18082	-1.52694e+07
	C39	Computer Communication	300219	1	2	0	0	0	0	1	1	1119632000	25.115	0.429386	52.6477	6.06849	-1.70007e+08
	C39	Computer Communication	300227	0	2	0	0	0	1	1	1	221000000	19.6194	0.42834	248.927	5.85205	6.12019e+06
	C39	Computer Communication	300232	0	2	0	1	0	1	0	1	559100000	43.2793	0.415422	54.3013	6.44384	1.74664e+08
	C39	Computer Communication	300282	0	2	0	0	0	1	1	1	806000000	24.0137	0.39939	44.1761	5.01918	1.6503e+08
	C39	Computer Communication	300296	0	2	0	1	0	1	0	1	248000000	31.4466	0.45607	41.2198	4.9863	-2.97631e+08
	C39	Computer Communication	300303	0	3	1	1	1	1	0	1	59000000	22.9354	0.357037	39.3165	5.6411	-7.72206e+07
	C39	Computer Communication	300308	0	2	0	0	0	0	1	1	2800000000	46.0071	0.120811	511.338	5.23562	-6.18804e+07
	C39	Computer Communication	300353	0	1	0	1	1	1	0	1	205358400	34.0858	0.173153	65.0374	4.46027	-1.99554e+08
	C39	Computer Communication	300367	1	3	0	1	0	0	0	1	374399800	25.4301	0.333923	48.5348	3.03014	-8.25278e+08
	C39	Computer Communication	300373	0	3	1	1	0	1	0	1	234000000	41.5881	0.186284	45.9695	3.10685	-9.722e+08
	C39	Computer Communication	300389	0	3	0	1	1	1	0	1	3750000	25.5092	0.403488	45.1497	3.23562	-1.14299e+08
	C39	Computer Communication	300414	0	2	0	0	0	1	0	0	108000000	41.2983	0.137406	91.4796	1.8411	-2.39465e+08
	C39	Computer Communication	300433	0	3	1	1	1	1	0	0	164899558	75.1732	0.408701	49.9884	2.03562	-2.44625e+08
	C39	Computer Communication	300449	0	3	0	0	1	1	1	0	594500000	31.1413	0.292781	153.66	2.38082	-8.00672e+07
	C39	Computer Communication	300456	0	2	0	1	1	0	0	0	32000000	50.5552	0.206742	141.236	2.28219	5.14687e+07
	C39	Computer Communication	300460	0	2	0	1	0	1	0	0	260000000	38.2465	0.236751	149.263	2.15616	6.20793e+07
	C39	Computer Communication	300479	0	2	0	1	0	1	0	0	19800000	45	0.200288	190.817	1.95068	-6.31666e+07
	C39	Computer Communication	300531	0	1	0	1	1	1	0	0	128700000	50.0175	0.130156	172.041	0.69589	-1.18075e+08
	C39	Computer Communication	300555	0	2	0	1	1	1	0	0	15300000	10.4589	0.243887	94.1749	0.868493	-2.48919e+08
	C39	Computer Communication	300566	0	1	0	1	1	1	0	0	56100000	19.4765	0.590261	85.8325	0.79726	-6.10776e+07
	C39	Computer Communication	600100	1	3	0	1	0	1	0	1	1594440000	25.4162	0.573765	8.73258	20.2466	-1.95144e+09
	C39	Computer Communication	600171	1	2	0	0	0	1	0	1	590000000	26.4467	0.109441	233.411	19.2027	6.02154e+07
	C39	Computer Communication	600525	0	3	0	1	0	1	0	1	1919954400	5.2777	0.521816	26.0455	14.7041	3.85544e+08
	C39	Computer Communication	600584	1	3	0	0	0	0	1	1	2655000000	18.3676	0.775489	348.24	14.011	-2.60776e+09
	C39	Computer Communication	600764	1	2	0	0	1	0	1	1	1064573100	53.473	0.476687	481.003	20.9562	5.02833e+08
	C39	Computer Communication	600990	1	2	0	0	0	0	1	1	1121890500	39.8326	0.683987	45.0945	13.011	2.00169e+08
	C39	Computer Communication	603025	1	2	0	0	0	0	0	0	209000000	30.6229	0.071682	73.0554	2.2274	9.2924e+06
	I65	Software Information	000638	1	3	0	1	0	1	1	1	193386000	37.6858	0.794594	335.383	20.7616	7.29709e+08
	I65	Software Information	000971	0	2	0	1	0	1	0	1	67500000	15.5054	0.080204	108.482	16.9014	-4.86715e+08
	I65	Software Information	002063	1	2	0	1	0	1	0	1	60471196	11.421	0.196583	56.093	10.8027	5.2042e+07
	I65	Software Information	002195	0	3	0	1	1	1	0	1	32610000	14.8518	0.097009	34.4614	9.32603	4.38178e+08
	I65	Software Information	002230	1	2	0	1	1	1	0	1	101059200	13.6222	0.306817	71.7352	8.86301	-6.0103e+08
	I65	Software Information	002279	0	2	0	1	0	0	0	1	734400000	24.1687	0.218992	43.9635	7.60274	4.42719e+07
	I65	Software Information	002316	0	2	0	1	0	0	1	1	945000000	19.8413	0.592966	231.9	7.73699	4.20176e+07
	I65	Software Information	002405	1	2	0	0	0	1	1	1	3875100000	12.2128	0.230614	177.512	6.80822	1.32945e+07
	I65	Software Information	002544	1	2	0	0	0	0	1	1	1.70022e+09	34.5259	0.651003	138.042	6.72329	-1.43392e+07
	I65	Software Information	002642	1	2	0	0	0	1	0	1	840000000	21.3769	0.185533	66.0088	5.89315	-6.29503e+08
	I65	Software Information	300017	0	2	0	1	0	1	1	1	1281972700	17.8458	0.150789	34.4263	7.65479	-1.51841e+09
	I65	Software Information	300044	0	2	0	0	0	0	1	1	1085000000	18.5288	0.563653	48.3769	7.35342	-2.92092e+08
	I65	Software Information	300047	0	2	0	0	1	0	1	1	797137400	13.0061	0.36006	112.98	7.66575	-8.61464e+08
	I65	Software Information	300050	0	2	0	0	0	1	0	1	1026000000	24.1324	0.131382	54.4502	7.51233	-9.93156e+07
	I65	Software Information	300098	0	2	0	0	0	1	0	1	680967000	35.6469	0.217624	121.48	7.37808	-9.40219e+07
	I65	Software Information	300150	0	2	0	0	0	0	0	1	568000000	21.267	0.192146	47.32	6.72603	1.89696e+08
	I65	Software Information	300212	1	2	0	1	1	1	0	1	520000000	35.8572	0.562539	100.64	6.29041	-7.4656e+08
	I65	Software Information	300271	0	2	0	0	0	0	1	1	1488000000	21.3413	0.357534	40.9906	5.83014	-2.4577e+07
	I65	Software Information	300290	1	2	0	1	0	1	0	1	201880000	25.8868	0.186777	111.889	4.93973	-1.0668e+07
	I65	Software Information	300299	0	2	0	1	0	0	1	1	880000000	20.3702	0.314287	69.995	4.80548	1.45657e+08
	I65	Software Information	300311	0	2	0	1	1	1	0	1	593920000	39.4583	0.279975	118.3	4.75068	-2.21375e+07
	I65	Software Information	300312	0	2	0	1	1	1	0	1	6.01753e+07	36.6404	0.458196	301.794	5.5726	-2.11353e+08
	I65	Software Information	300324	0	2	0	1	1	0	0	1	30000000	33.9343	0.253546	37.0582	4.73699	3.54789e+08
	I65	Software Information	300349	0	2	0	1	1	1	0	1	20617700	27.836	0.165735	77.9526	4.44658	-3.27971e+08
	I65	Software Information	300359	1	2	0	1	0	1	0	1	38400000	33.1747	0.176376	87.7045	3.07397	-1.54866e+08
	I65	Software Information	300365	0	2	0	1	1	1	0	1	130000000	17.513	0.255416	54.3455	3.26301	-2.326e+07
	I65	Software Information	300386	0	2	0	1	1	1	0	0	198975000	33.1135	0.123557	92.8168	2.55342	2.35008e+08
	I65	Software Information	300440	0	2	0	1	0	0	0	0	179221200	51.3699	0.268691	48.1737	2.05205	9.89681e+07
	I65	Software Information	300451	0	2	0	1	1	1	0	0	40800000	20.6579	0.332519	116.021	2.38082	-6.72289e+07
	I65	Software Information	300465	0	2	0	1	0	1	1	0	414000000	31.0929	0.385819	355.175	2.03562	-1.15494e+08
	I65	Software Information	300518	0	2	0	1	1	1	0	0	343986	44.7602	0.06843	106.25	0.871233	-1.00097e+08
	I65	Software Information	300525	0	2	0	1	0	1	0	0	88000000	20.9801	0.105793	153.831	1.17808	1.06499e+07
	I65	Software Information	300559	0	3	0	1	0	1	0	0	25940000	34.0759	0.096595	77.1852	0.906849	-2.83366e+08
	I65	Software Information	600406	1	3	1	0	0	0	1	1	26680039700	41.0149	0.489473	27.8336	14.2082	1.22975e+09
	I65	Software Information	600570	0	2	0	1	0	1	0	1	367200000	20.7206	0.446517	64.4	13.8274	1.90736e+08
	I65	Software Information	600602	1	2	0	0	1	1	0	1	458100000	28.8912	0.250344	40.9526	26.7534	4.3934e+08
	I65	Software Information	600636	1	2	0	1	0	1	1	1	1900000000	31.6	0.263112	-19.92	24.8082	-1.92487e+08
	I65	Software Information	600797	1	1	0	0	1	1	1	1	1800000000	19.6532	0.414545	77.27	20.3616	1.7232e+08
	I65	Software Information	603421	0	2	0	1	1	1	0	0	326162900	28.8977	0.16017	55.3288	1.08219	-5.22556e+08
2018	C26	Chemicals	000818	1	2	0	1	0	1	0	1	373000000	28.6626	0.314749	34.247	21.0548	7.49883e+08
	C26	Chemicals	000930	1	2	0	0	0	0	1	1	8284728000	15.7609	0.670688	101.24	19.3534	-1.39286e+08
	C26	Chemicals	000990	1	3	0	1	0	0	0	1	1551000000	33.4383	0.235712	27.5214	18.474	-9.37798e+08
	C26	Chemicals	002004	0	3	0	1	0	0	0	1	211286600	18.2055	0.542914	23.0675	14.1151	-6.24799e+08
	C26	Chemicals	002037	1	3	0	0	1	0	1	1	1125005200	30	0.692195	68.74	14.2849	-9.87595e+08
	C26	Chemicals	002125	1	2	0	1	1	1	0	1	47260000	29.5147	0.554594	68.4923	11.6795	-1.0344e+08
	C26	Chemicals	002211	0	2	0	1	0	1	0	1	37200000	38.2124	0.307516	128.526	10.2822	-1.34332e+08
	C26	Chemicals	002226	1	2	0	0	0	0	1	1	2499000000	28.8518	0.206544	47.6919	9.74795	8.55921e+08
	C26	Chemicals	002258	1	3	0	1	1	1	0	1	15696290	27.363	0.38275	19.3658	10.3753	-4.76004e+07
	C26	Chemicals	002326	0	2	0	1	0	1	0	1	231816000	23.1469	0.523884	50.187	8.54521	-6.24761e+08
	C26	Chemicals	002341	0	2	0	0	0	0	0	1	1500000000	25.5862	0.499454	193.408	8.24658	3.9879e+08
	C26	Chemicals	002409	0	2	0	0	0	0	1	1	2467288000	29.2442	0.120009	286.856	7.92877	6.56033e+07
	C26	Chemicals	002470	0	2	0	0	1	0	0	1	968000000	38.8519	0.439639	28.41	7.90959	1.02824e+09
	C26	Chemicals	002584	0	2	0	1	0	1	0	1	4.31364e+08	15.7875	0.30631	124.799	6.78904	-1.025e+08
	C26	Chemicals	002637	0	1	0	1	0	1	0	1	300000	16.5798	0.57168	29.8578	6.76986	3.46778e+08
	C26	Chemicals	002669	1	3	0	0	0	1	0	1	3.13511e+08	16.2558	0.073466	118.542	5.98904	-2.3809e+08
	C26	Chemicals	002709	0	1	0	1	0	1	0	1	44785339	39.925	0.283487	51.8528	4.1863	-2.93738e+08
	C26	Chemicals	002783	1	3	0	1	0	1	0	0	56691800	16.7246	0.307076	27.7369	2.16164	1.05696e+08
	C26	Chemicals	002809	0	3	0	1	0	1	0	0	1.62041e+08	45.9319	0.236068	52.7633	1.6411	2.70623e+08
	C26	Chemicals	002895	0	3	0	1	1	1	0	0	11123725	77.7401	0.217799	82.4523	1.26027	-1.69329e+08
	C26	Chemicals	002917	0	2	0	1	0	1	0	0	31800000	29.9947	0.145636	51.8461	0.317808	-7.20115e+06
	C26	Chemicals	300174	0	2	0	1	0	1	0	1	160000000	24.7898	0.497505	109.323	6.93151	6.50578e+07
	C26	Chemicals	300261	0	3	0	1	0	1	0	1	222150010	35.8028	0.386833	75.8956	6.33699	4.75887e+07
	C26	Chemicals	300285	0	2	0	0	0	1	0	1	810000000	25.1013	0.345713	46.1471	6.36712	-1.18252e+08
	C26	Chemicals	300343	0	2	0	0	0	0	0	1	683630000	23.6572	0.270496	19.2474	6.38904	6.23152e+08
	C26	Chemicals	300429	0	2	0	1	0	1	0	1	24499700	29.7979	0.12968	48.766	3.76438	7.93117e+07
	C26	Chemicals	300537	0	2	0	1	0	1	0	0	12000000	45.33	0.209511	49.0011	1.35068	4.39952e+06
	C26	Chemicals	300655	0	1	0	1	0	1	0	0	81970700	23.5349	0.511018	49.6423	0.728767	-7.20171e+07
	C26	Chemicals	300665	0	1	0	1	1	1	0	0	88000000	25.3629	0.258551	67.0282	0.868493	-4.62266e+07
	C26	Chemicals	300725	0	1	0	1	0	0	0	0	166750000	22.22	0.112446	123.65	0.909589	-1.08973e+08
	C26	Chemicals	600078	0	3	0	1	0	0	0	1	418715400	25.7823	0.734872	40.3052	21.5096	1.65041e+06
	C26	Chemicals	600378	1	3	0	0	0	0	1	1	6483119200	23.8155	0.247747	149.63	17.9671	-1.31085e+07
	C26	Chemicals	601678	0	3	0	1	1	1	0	1	410000000	10.7861	0.269054	11.567	8.08493	8.17286e+08
	C26	Chemicals	603906	0	1	0	1	0	1	0	0	302910000	50.715	0.286689	34.8121	1.30959	-3.77359e+08
	C26	Chemicals	603916	0	2	0	1	0	1	0	0	2100670	44.7368	0.311832	38.6398	0.345205	1.26785e+07
	C27	Pharmaceuticals	002022	0	2	0	1	0	1	0	1	428750000	18.7025	0.234378	31.5062	14.1205	1.02442e+08
	C27	Pharmaceuticals	002038	1	3	0	1	1	1	0	1	5940000	22.5653	0.062305	40.1154	14.1726	2.20602e+08
	C27	Pharmaceuticals	002082	0	3	0	1	0	1	0	1	198000000	18.8838	0.236462	33.1129	11.6356	-9.92643e+07
	C27	Pharmaceuticals	002252	0	3	0	1	0	1	0	1	3000000	32.1017	0.136646	118.587	10.4658	-1.45823e+09
	C27	Pharmaceuticals	002317	0	2	0	1	0	1	0	1	7.66487e+07	27.0977	0.231822	24.4145	8.76164	6.78176e+08
	C27	Pharmaceuticals	002365	0	3	0	1	1	1	0	1	5395200	21.5378	0.148888	48.8938	8.72055	2.66299e+07
	C27	Pharmaceuticals	002399	0	3	0	1	1	0	0	1	2400000000	38.0075	0.417215	161.244	7.91781	-6.64045e+08
	C27	Pharmaceuticals	002675	0	2	0	0	0	0	1	1	1600000000	19.6167	0.376318	31.3356	5.87945	-7.84473e+07
	C27	Pharmaceuticals	002821	0	2	0	1	1	1	0	0	52835960	41.8265	0.182832	38.2494	1.96712	1.88992e+07
	C27	Pharmaceuticals	300086	0	2	0	1	0	0	0	1	671300000	39.488	0.141016	101.178	8.27123	-7.12028e+07
	C27	Pharmaceuticals	300108	0	1	0	1	0	1	0	1	230000000	23.9152	0.38226	31.9983	7.95342	-1.22902e+07
	C27	Pharmaceuticals	300255	0	1	0	1	0	0	0	1	88000000	36.4071	0.310097	29.2535	6.60822	-4.74151e+07
	C27	Pharmaceuticals	300381	0	2	0	1	0	1	0	1	85680000	34.8158	0.456419	51.2157	4.92055	-3.0335e+08
	C27	Pharmaceuticals	300436	0	3	0	1	0	0	0	1	96937500	24.7318	0.250413	124.115	3.18356	2.31697e+07
	C27	Pharmaceuticals	300439	0	3	0	1	1	0	0	1	242800000	50.762	0.465525	25.6867	3.20822	-3.61589e+08
	C27	Pharmaceuticals	300485	0	3	0	1	0	1	0	0	43300000	49.68	0.054582	24.5514	2.90685	5.05652e+08
	C27	Pharmaceuticals	300683	0	2	0	1	0	1	0	0	748000000	38.7015	0.139161	39.9666	1.19726	-7.02282e+08
	C27	Pharmaceuticals	600161	1	1	0	1	0	0	1	1	622800000	49.7737	0.131339	15.483	19.6082	2.09569e+08
	C27	Pharmaceuticals	600332	1	1	0	1	1	1	1	1	1094100000	45.043	0.319677	34.65	17.337	-8.70044e+08
	C27	Pharmaceuticals	600572	1	2	0	1	0	1	0	1	274404000	28.169	0.379669	25.8337	14.0658	1.42905e+08
	C27	Pharmaceuticals	603139	0	1	0	1	0	1	0	0	27425400	39.6476	0.116007	39.615	1.43562	-2.19565e+08
	C27	Pharmaceuticals	603520	0	2	0	1	1	0	1	0	804718000	21.375	0.566677	45.64	2.71233	2.29225e+07
	C27	Pharmaceuticals	603718	0	3	0	1	1	0	0	1	298000000	50.8996	0.328916	74.6083	3.04932	-2.42404e+07
	C35	Special Equipment	000576	0	2	0	1	0	1	1	1	843600000	41.548	0.15271	73.6	24.263	-2.56131e+07
	C35	Special Equipment	000584	0	2	0	1	0	0	0	1	14700000	18.6	0.54165	78.2946	22.137	4.39086e+08
	C35	Special Equipment	000821	0	3	0	1	0	1	0	1	96727500	26.4224	0.366061	42.1168	19.8986	1.41122e+08
	C35	Special Equipment	002111	0	3	0	1	0	1	0	1	130000000	28.0821	0.404806	46.8157	11.1534	9.56391e+07
	C35	Special Equipment	002382	0	2	0	0	0	0	1	1	5895273500	29.7155	0.222493	33.28	8.12603	1.02611e+08
	C35	Special Equipment	002430	1	2	0	1	0	1	0	1	38421000	54.401	0.548074	35.2769	7.67397	9.64394e+08
	C35	Special Equipment	002535	0	2	0	1	0	1	0	1	52000000	29.7772	0.620148	151.974	7.03014	-2.44952e+08
	C35	Special Equipment	002613	0	3	0	1	1	1	0	1	12332100	54.2272	0.238794	138.83	6.91233	-8.7143e+07
	C35	Special Equipment	002645	0	2	0	1	0	1	0	1	30000000	49.6872	0.245061	31.3902	6.75068	2.61776e+08
	C35	Special Equipment	002757	0	2	0	0	1	0	1	0	737400000	44.4785	0.198055	35.7877	2.85753	1.30364e+08
	C35	Special Equipment	002837	0	3	0	0	0	0	1	0	314530000	28.2312	0.460545	46.7791	1.35616	-1.20516e+08
	C35	Special Equipment	300003	0	2	0	1	0	1	0	1	1050000000	19.9598	0.450598	43.3185	8.41644	1.54563e+08
	C35	Special Equipment	300095	0	3	0	1	0	1	0	1	92000000	21.5705	0.474965	52.3333	8.39452	-2.20392e+07
	C35	Special Equipment	300097	0	3	0	1	1	1	0	1	1800000	28.6481	0.225985	48.6073	7.86575	-3.95687e+08
	C35	Special Equipment	300130	0	2	0	1	1	1	0	1	710000000	28.8677	0.481227	88.0496	7.50137	-9.65737e+08
	C35	Special Equipment	300140	1	2	0	0	0	0	1	1	714098400	21.1036	0.587465	66.26	8.12329	-2.01336e+08
	C35	Special Equipment	300171	0	1	0	1	1	1	0	1	22500000	61.25	0.293182	45.1405	7.46301	-3.24958e+07
	C35	Special Equipment	300173	1	2	0	1	0	1	0	1	85750000	21.2091	0.355672	68.8124	7.6137	-1.60872e+08
	C35	Special Equipment	300298	0	2	0	0	1	1	1	1	527925800	30.9673	0.164293	31.3921	5.83288	2.18457e+08
	C35	Special Equipment	300368	1	3	0	1	0	1	0	1	361200000	35.0661	0.333468	103.24	4.14795	-2.33252e+08
	C35	Special Equipment	300453	0	2	0	1	0	1	0	1	20700000	30.1018	0.132322	62.043	3.25479	2.58771e+07
	C35	Special Equipment	300486	1	3	0	0	0	0	1	0	500000000	36.1381	0.425666	79.7469	2.70137	-7.0715e+07
	C35	Special Equipment	300526	0	2	0	1	0	1	0	0	190300000	33.6804	0.384593	72.3938	2.36986	-7.06117e+07
	C35	Special Equipment	300527	1	3	0	1	0	0	0	0	216214900	47.3982	0.370189	60.866	2.25205	-1.76881e+07
	C35	Special Equipment	300545	0	1	0	1	0	1	0	0	1.13011e+08	64.0481	0.509687	83.2575	1.87397	1.56626e+08
	C35	Special Equipment	300633	0	1	0	1	0	1	0	0	387980000	25.4307	0.206639	58.1628	1.50685	-2.61429e+08
	C35	Special Equipment	300707	0	3	0	1	1	1	0	0	42000000	22.3742	0.247515	42.0369	0.728767	-7.80397e+07
	C35	Special Equipment	600855	1	2	0	0	0	1	0	1	395760000	29.0734	0.498621	185.462	24.0137	-7.62177e+07
	C35	Special Equipment	603029	1	2	0	1	0	1	0	0	166186500	60.8684	0.239741	170.17	2.56986	1.97928e+06
	C35	Special Equipment	603076	0	3	0	1	0	1	0	0	31148000	23.4899	0.494558	42.8525	0.326027	-4.64112e+07
	C35	Special Equipment	603309	0	2	0	1	0	1	0	1	5.3689e+08	37.392	0.109461	60.9333	3.20548	6.66597e+07
	C35	Special Equipment	603337	0	1	0	1	0	1	0	0	180458880	42.8468	0.407026	32.8852	1.45753	-7.90378e+08
	C35	Special Equipment	603686	0	2	0	1	0	1	0	1	3.91543e+07	20.0571	0.415291	28.7904	3.84658	1.1736e+07
	C35	Special Equipment	603690	0	3	0	1	1	1	0	0	18230000	36.1232	0.585806	87.1467	1.01644	-9.94501e+07
	C35	Special Equipment	603901	0	1	0	1	0	1	0	1	97600000	42.9	0.590765	54.3414	3.49041	-1.14444e+08
	C35	Special Equipment	603960	0	3	0	1	1	1	1	0	210000000	23.2049	0.306269	56.0685	0.980822	5.59492e+07
	C38	Electrical Machinery	000070	1	2	0	1	0	1	0	1	315000000	39.1841	0.688177	24.2674	18.5397	1.33321e+08
	C38	Electrical Machinery	000651	1	2	0	1	0	1	0	1	4.69048e+08	18.2231	0.689094	11.6794	21.6411	9.80972e+09
	C38	Electrical Machinery	000836	0	2	0	1	0	0	0	1	751910000	11.0869	0.224831	36.7243	21.0384	7.46379e+07
	C38	Electrical Machinery	002076	0	3	0	0	0	1	0	1	300000000	33.1068	0.525038	115.775	11.3589	-5.07637e+08
	C38	Electrical Machinery	002129	1	2	0	0	0	1	0	1	6.44151e+08	28.3376	0.580773	51.4323	11.211	-2.79548e+09
	C38	Electrical Machinery	002346	0	3	0	1	0	1	0	1	180000000	62.5186	0.136979	31.8336	8.24932	1.6886e+08
	C38	Electrical Machinery	002518	0	2	0	1	0	1	0	1	43170000	59.0639	0.405427	25.9601	7.34247	2.47657e+08
	C38	Electrical Machinery	002622	0	2	0	1	0	1	0	1	89879700	23.8095	0.272929	159.867	6.3863	1.45142e+08
	C38	Electrical Machinery	002723	0	1	0	1	0	1	0	1	16800000	37.52	0.372515	509.869	4.50685	6.25913e+07
	C38	Electrical Machinery	002745	0	2	0	0	0	0	1	1	4000000000	67.3182	0.686379	35.5443	3.12877	-2.96695e+07
	C38	Electrical Machinery	002801	0	2	0	1	1	1	0	0	37999890	39.1804	0.143578	37.6377	1.88493	7.43217e+06
	C38	Electrical Machinery	002851	0	3	0	0	1	0	1	0	896298000	24.5394	0.380469	39.7609	1.47123	-2.55271e+08
	C38	Electrical Machinery	300014	0	2	0	1	1	1	0	1	73590000	37.3136	0.571455	38.7774	8.76438	-8.67845e+08
	C38	Electrical Machinery	300035	0	3	0	1	0	0	0	1	240000000	15.5622	0.248902	81.7074	8.04658	1.2223e+07
	C38	Electrical Machinery	300040	0	2	0	1	0	0	0	1	264346364	19.7496	0.506835	33.441	7.98904	-5.83841e+08
	C38	Electrical Machinery	300062	0	1	0	1	0	1	0	1	47485400	20.2627	0.578257	27.21	8.68219	-1.33919e+08
	C38	Electrical Machinery	300124	0	3	0	1	0	1	0	1	43570149	18.6262	0.367149	44.25	7.50411	1.13602e+09
	C38	Electrical Machinery	300217	0	3	1	1	0	1	0	1	30800000	14.6758	0.302913	36.762	7.30411	1.25545e+08
	C38	Electrical Machinery	300341	1	3	0	1	1	0	0	1	432000000	40.9168	0.14175	26.1528	5.87945	1.2456e+08
	C38	Electrical Machinery	300409	0	1	0	0	0	0	1	1	1503000000	37.0349	0.500409	46.5673	3.9726	-6.91917e+08
	C38	Electrical Machinery	300423	0	2	0	0	0	0	1	0	2000000000	44.2551	0.332007	104.273	2.91781	7.74295e+07
	C38	Electrical Machinery	300510	1	2	0	0	0	0	1	0	1476248100	35.0803	0.225431	49.7613	1.75616	-2.64337e+08
	C38	Electrical Machinery	300593	0	2	0	1	0	1	0	0	260000000	22.2825	0.265197	69.3849	1.64384	-8.05998e+07
	C38	Electrical Machinery	300713	0	2	0	1	0	1	0	0	68000000	45.0804	0.217836	53.5464	0.531507	-2.51467e+07
	C38	Electrical Machinery	600152	0	3	0	1	0	0	0	1	178000000	29.5046	0.486216	333.425	20.1973	-6.4109e+08
	C38	Electrical Machinery	603063	0	2	0	1	0	1	0	0	408000000	20.3657	0.153078	32.5475	0.994521	-4.0316e+08
	C38	Electrical Machinery	603331	0	2	0	1	1	0	0	0	9100000	37.72	0.339752	40.459	0.810959	-1.73994e+08
	C38	Electrical Machinery	603659	0	2	0	1	0	1	0	0	262000000	30.2549	0.411559	52.9861	0.860274	-2.90283e+08
	C38	Electrical Machinery	603685	0	1	0	1	0	1	0	0	112095000	35.1	0.086306	31.4053	0.871233	-2.11449e+08
	C38	Electrical Machinery	603703	0	3	0	1	1	1	0	1	265200000	33.3174	0.500013	157.458	3.54521	7.78265e+07
	C38	Electrical Machinery	603728	0	2	0	1	0	1	0	0	298603500	56.625	0.220789	45.7925	0.852055	-4.05955e+08
	C38	Electrical Machinery	603861	0	2	0	0	0	0	1	0	972929600	17.6005	0.397388	49.3785	1.93973	2.35604e+08
	C39	Computer Communication	000050	1	2	0	0	0	0	1	1	1.14774e+10	20.8099	0.511848	34.2115	22.8767	-5.69242e+09
	C39	Computer Communication	000413	0	3	0	1	0	0	0	1	195525500	15.8977	0.526364	27.7222	21.7836	-1.42704e+09
	C39	Computer Communication	000547	1	2	0	0	0	0	0	1	1449764200	8.1242	0.255145	63.45	25.074	8.27871e+07
	C39	Computer Communication	002079	0	2	0	1	0	1	0	1	5840000	34.284	0.179011	45.5594	12.126	3.0324e+08
	C39	Computer Communication	002119	0	1	0	1	0	1	0	1	70607000	19.7209	0.515035	53.6751	11.6904	1.14772e+07
	C39	Computer Communication	002130	0	2	0	1	1	0	0	1	1192500000	27.4693	0.552854	43.4915	11.1452	-1.35865e+08
	C39	Computer Communication	002151	0	2	0	1	0	1	0	1	181560000	31.5033	0.31237	142.894	10.5808	8.56566e+08
	C39	Computer Communication	002161	0	2	0	1	1	0	0	1	95846700	24.39	0.286771	2693.73	10.6548	3.70727e+07
	C39	Computer Communication	002189	1	2	0	0	1	0	1	1	518127500	38.9932	0.33751	207.96	11.0548	9.67242e+07
	C39	Computer Communication	002313	1	2	0	1	0	1	0	1	518000000	24.6875	0.591505	101.66	8.23836	2.80185e+08
	C39	Computer Communication	002376	1	2	0	1	1	0	0	1	1.04023e+07	14.6857	0.288985	20.1177	7.86301	1.94812e+08
	C39	Computer Communication	002387	0	2	0	1	0	1	1	1	3160703700	29.8215	0.916414	512.321	8.55068	1.39262e+09
	C39	Computer Communication	002426	0	3	0	1	1	1	0	1	485772300	27.6919	0.532324	121.347	7.72877	-2.56567e+09
	C39	Computer Communication	002446	0	3	0	1	0	1	0	1	585000000	18.0026	0.25676	85.3984	8.30411	2.67069e+08
	C39	Computer Communication	002506	0	2	0	1	1	1	0	1	8.86402e+08	28.191	0.793129	581.236	7.36712	3.11669e+09
	C39	Computer Communication	002600	0	2	0	0	0	0	1	1	20730000000	18.4646	0.551901	13.9956	6.53151	-1.89714e+09
	C39	Computer Communication	002635	0	2	0	1	1	1	0	1	515000000	27.126	0.223005	50.4782	6.63288	8.04932e+07
	C39	Computer Communication	002636	0	3	0	1	1	1	0	1	198000000	39.825	0.457297	21.447	6.19452	4.62429e+07
	C39	Computer Communication	002660	1	2	0	1	0	1	0	1	70766700	30.5872	0.559303	105.409	6.1726	2.81311e+08
	C39	Computer Communication	002796	0	2	0	0	1	0	1	0	750000000	43.5241	0.295805	101.041	1.67945	1.26919e+08
	C39	Computer Communication	002806	0	1	0	0	0	0	1	0	827360000	42.7875	0.402444	108.287	2.12055	-6.44055e+07
	C39	Computer Communication	002815	0	2	0	1	1	1	0	0	180000000	60.6348	0.489218	29.1496	1.91781	3.21481e+08
	C39	Computer Communication	002861	0	2	0	1	0	1	0	0	180000000	30.2692	0.122724	39.175	1.68767	-2.09334e+08
	C39	Computer Communication	002866	0	2	0	1	0	1	1	0	233000000	63.115	0.180362	67.9845	1.25205	-2.13897e+08
	C39	Computer Communication	002897	0	3	0	1	0	0	0	0	8000000	47.48	0.259824	44.0848	0.991781	-2.81123e+08
	C39	Computer Communication	300065	0	2	0	0	0	0	1	1	663153700	21.5828	0.22619	42.1103	8.5726	2.65635e+08
	C39	Computer Communication	300114	1	3	0	1	0	1	0	1	201600000	50.5086	0.291225	40.2844	8.04658	1.02536e+08
	C39	Computer Communication	300241	0	2	0	1	0	1	0	1	126500000	24.801	0.48915	37.7469	7.27671	-3.06464e+07
	C39	Computer Communication	300301	0	2	0	1	1	0	0	1	615952700	21.024	0.351082	48.4608	6.65205	2.50435e+08
	C39	Computer Communication	300322	0	2	0	1	1	0	0	1	98000000	28.9873	0.646626	179.219	6.46301	-2.16126e+08
	C39	Computer Communication	300323	1	3	0	0	0	0	1	1	1650000000	13.4633	0.603633	27.3435	5.84384	-1.26056e+09
	C39	Computer Communication	300373	0	2	0	1	0	1	0	1	72000000	41.5881	0.308802	52.9522	3.96164	3.47641e+08
	C39	Computer Communication	300449	0	2	0	1	0	1	0	1	412500000	28.8757	0.326642	64.2416	3.12055	-2.27232e+08
	C39	Computer Communication	300479	0	2	0	0	0	1	0	0	196600000	45	0.225668	110.734	2.86027	-6.32316e+07
	C39	Computer Communication	300548	1	2	0	1	0	1	0	0	118000000	20.3218	0.100664	51.6944	1.70685	1.90465e+07
	C39	Computer Communication	300563	0	3	1	1	1	1	0	0	18000000	23.9425	0.303332	63.3387	1.19452	-1.19631e+08
	C39	Computer Communication	300566	0	1	0	1	1	1	0	0	78400000	18.6939	0.587114	75.3476	1.57534	9.92812e+07
	C39	Computer Communication	300620	1	2	0	1	0	1	0	0	145000000	30.7942	0.152288	58.8403	1.70137	-1.81589e+08
	C39	Computer Communication	300623	0	3	1	1	1	1	0	0	13260000	32.0513	0.10335	46.7516	1.41644	-2.73674e+08
	C39	Computer Communication	300647	0	3	0	0	0	0	1	0	266063800	24.5212	0.493815	60.5197	1.48219	-5.93591e+07
	C39	Computer Communication	300656	0	2	0	1	1	1	1	0	139000000	14.3932	0.047692	82.4888	1.04932	-3.11387e+08
	C39	Computer Communication	300661	0	2	0	1	0	1	0	0	114800000	21.0349	0.191283	61.0972	1.56164	-2.84794e+08
	C39	Computer Communication	300710	0	2	0	1	1	1	0	0	118800000	24.6801	0.124378	63.8012	1.07123	-1.49086e+08
	C39	Computer Communication	603042	0	2	0	1	0	1	0	0	180000000	25.2192	0.421234	60.5567	0.857534	-2.4399e+08
	C39	Computer Communication	603118	0	2	0	1	0	1	0	1	40000000	24.9845	0.398601	68.9579	3	6.85979e+08
	C39	Computer Communication	603678	0	2	0	1	0	1	0	1	44100000	40.8431	0.229235	55.007	3.24932	-2.15724e+08
	C39	Computer Communication	603738	0	3	0	1	0	1	0	0	12000000	42.5915	0.447909	36.1019	1.76712	-2.72685e+08
	C39	Computer Communication	603936	0	2	0	0	0	0	0	0	1250000000	30.3753	0.58134	73.7471	2.65479	2.00524e+07
	I65	Software Information	000682	1	2	0	0	1	0	1	1	1807900000	19.7371	0.341871	24.4235	21.1836	6.7708e+07
	I65	Software Information	000889	0	2	0	0	0	1	0	1	1480000000	23.8589	0.17441	36.2898	20.7507	2.69874e+07
	I65	Software Information	000948	1	2	0	1	1	1	0	1	5815600	26.8773	0.474206	115.642	18.8904	-3.16041e+07
	I65	Software Information	000971	0	2	0	0	0	1	0	1	918969600	15.5193	0.059421	4611.81	18.1644	-7.27469e+07
	I65	Software Information	002279	0	2	0	1	0	0	0	1	800000000	23.9379	0.412913	21.2984	8.66575	-7.16659e+07
	I65	Software Information	002331	0	2	0	0	0	1	0	1	430000000	6.0647	0.294111	39.0615	8.05753	-4.34348e+07
	I65	Software Information	002373	0	2	0	0	0	0	1	1	4337042000	28.9385	0.413548	36.3316	8.03014	-1.53201e+08
	I65	Software Information	002417	0	2	0	1	0	1	0	1	127500000	19.8797	0.104481	468.152	7.86575	1.82174e+06
	I65	Software Information	002453	0	3	0	1	0	1	0	1	80000000	22.092	0.571445	-14.49	8.26575	3.62142e+08
	I65	Software Information	002777	1	1	0	1	0	1	0	0	58600000	28.347	0.55466	51.2397	2.93425	9.52147e+07
	I65	Software Information	300051	0	3	0	1	0	1	0	1	100000000	37.6585	0.311873	62.7113	8.69041	-2.35154e+06
	I65	Software Information	300229	0	1	0	0	0	1	0	1	63782600	44.2294	0.158103	38.6067	7.43014	9.07383e+07
	I65	Software Information	300290	1	2	0	0	0	1	0	1	280000000	25.8868	0.326986	167.423	6.06575	3.35702e+07
	I65	Software Information	300324	0	2	0	1	1	0	0	1	60880000	33.2982	0.307888	33.5806	6.01096	8.27399e+08
	I65	Software Information	300349	0	2	0	1	0	1	0	1	15203800	27.5026	0.245946	27.6359	5.70959	7.92278e+07
	I65	Software Information	300359	1	3	0	1	0	1	0	1	114538600	31.4943	0.222787	60.2836	4.26027	-7.71192e+07
	I65	Software Information	300365	0	2	0	1	0	1	0	1	200000	19.4307	0.229857	32.507	4.88767	-4.09044e+08
	I65	Software Information	300366	0	3	0	1	0	1	0	1	188580000	25.7799	0.199655	36.3916	4.49041	-4.81227e+08
	I65	Software Information	300379	0	2	0	1	1	1	0	1	600000000	12.2088	0.073533	31.44	4.85205	3.15802e+06
	I65	Software Information	300383	0	2	0	0	1	0	0	1	1147500000	35.4153	0.356729	56.92	4.52603	1.69462e+08
	I65	Software Information	300440	0	2	0	1	1	0	0	1	344727090	50.4697	0.288189	37.1701	3.63562	1.48363e+08
	I65	Software Information	300448	0	2	0	1	1	1	0	1	58300000	36.1397	0.136388	40.1198	3.42466	-2.25768e+08
	I65	Software Information	300451	0	2	0	1	1	1	0	0	54600000	18.3691	0.232373	31.101	2.70137	1.33896e+08
	I65	Software Information	300513	0	3	0	0	0	0	1	0	1788265300	24.5956	0.288138	114.313	1.89041	-2.53037e+07
	I65	Software Information	300520	0	2	0	0	1	0	1	0	691000000	34.0068	0.551514	280.052	2.45753	-2.16302e+08
	I65	Software Information	300523	1	2	0	0	0	0	0	0	287710000	20.1202	0.298265	85.83	2.38082	-2.39862e+08
	I65	Software Information	300525	0	2	0	1	0	1	1	0	154629130	19.8463	0.369934	52.5123	2.24658	8.59975e+07
	I65	Software Information	300542	0	1	0	1	1	1	0	0	163200000	14.4202	0.246175	72.5267	2.1589	1.49484e+07
	I65	Software Information	300560	0	3	0	1	1	1	0	0	227377500	53.51	0.179301	93.0754	1.99726	-8.22386e+07
	I65	Software Information	300579	1	2	0	1	1	1	0	0	3000000	26.2429	0.414364	43.3147	1.92877	1.43318e+07
	I65	Software Information	300687	0	1	0	1	0	1	0	0	132600000	16.4025	0.137815	37.4929	0.865753	-2.39044e+08
	I65	Software Information	600570	0	1	0	1	0	1	0	1	1.47719e+08	20.7206	0.438533	66.1587	14.7342	2.15486e+08
	I65	Software Information	600767	0	2	0	1	0	1	0	1	14413800	19.3691	0.368736	65.2269	21.4932	-7.95566e+07
	I65	Software Information	603322	0	2	0	1	0	1	0	0	285846800	46.425	0.619157	173.476	1.65479	3.71412e+07
	I65	Software Information	603636	0	2	0	1	0	1	0	1	213488450	56.5017	0.487171	50.7792	3.91781	1.58342e+08
2019	C26	Chemicals	000408	0	2	0	0	0	0	0	1	2590000000	43.0786	0.207796	26.3126	23.0329	1.96499e+08
	C26	Chemicals	000523	1	2	0	1	1	0	0	1	429623200	30.0395	0.732223	62.01	25.4904	-2.25219e+08
	C26	Chemicals	000525	0	3	0	1	0	0	0	1	1236464000	51.7473	0.644051	12.7878	25.2822	1.02419e+09
	C26	Chemicals	002057	1	3	0	1	0	1	0	1	32469100	23.1615	0.24559	18.2503	12.6466	2.93974e+08
	C26	Chemicals	002109	1	2	0	1	0	0	0	1	12145000	48.2415	0.170395	15.5709	12.937	2.00604e+08
	C26	Chemicals	002211	0	2	0	1	0	0	0	1	225000000	38.2124	0.328185	159.548	11.7178	5.36108e+06
	C26	Chemicals	002226	1	2	0	1	0	1	0	1	40000000	36.816	0.482312	23.1868	11.3068	-4.80015e+08
	C26	Chemicals	002312	1	3	0	1	0	1	1	1	3557000000	25.5422	0.081199	14.26	9.78082	6.85265e+08
	C26	Chemicals	002407	0	2	0	1	0	1	0	1	77000000	12.4503	0.507444	56.9174	9.36164	-2.89711e+08
	C26	Chemicals	002408	0	2	0	1	0	1	0	1	629690000	53.3685	0.353277	14.3728	8.64932	6.36507e+08
	C26	Chemicals	002601	0	2	0	1	0	1	0	1	1.75538e+09	20.5038	0.396186	10.7721	8.44932	3.5789e+09
	C26	Chemicals	002632	0	3	1	1	0	1	0	1	388412220	39.8454	0.124419	21.1401	7.82192	8.94834e+07
	C26	Chemicals	002637	0	1	0	1	0	1	0	1	182560000	16.5309	0.590485	14.5013	7.66575	6.10598e+08
	C26	Chemicals	002734	0	2	0	1	0	0	1	1	758557800	21.864	0.313852	13.8817	4.41644	-2.05385e+08
	C26	Chemicals	002748	0	3	1	1	1	0	0	1	25000000	37.5479	0.228837	29.7323	4.77534	-1.29028e+08
	C26	Chemicals	002749	0	2	0	1	0	1	0	1	78000000	37.3138	0.157202	16.2206	4.67945	2.454e+07
	C26	Chemicals	002909	0	2	0	1	0	1	0	0	46725000	45.3491	0.474515	97.347	2.01096	1.22412e+08
	C26	Chemicals	002915	0	3	0	0	0	0	1	0	800000000	26.1161	0.331757	67.931	1.75068	-8.90228e+07
	C26	Chemicals	300054	0	3	0	0	0	1	0	1	247800000	15.4807	0.059442	22.546	9.77808	2.07615e+08
	C26	Chemicals	300072	1	2	0	1	0	1	0	1	199630220	29.4674	0.564264	39.3169	9.24384	-2.68935e+08
	C26	Chemicals	300082	0	2	0	1	0	1	0	1	74000000	53.3827	0.416163	12.045	8.67945	5.14638e+08
	C26	Chemicals	300107	0	2	0	1	1	1	0	1	2909000	39.3853	0.089343	7.87504	9.18082	4.08977e+08
	C26	Chemicals	300109	0	2	0	0	1	1	1	1	1700000000	19.9995	0.445869	33.082	8.7589	1.20176e+08
	C26	Chemicals	300132	0	2	0	0	0	0	1	1	2430000000	13.954	0.24224	9.96724	8.50685	9.20126e+07
	C26	Chemicals	300236	0	2	0	1	0	1	0	1	56000000	19.8462	0.167743	783.159	7.58904	-9.44891e+06
	C26	Chemicals	300530	1	2	0	1	1	1	0	1	15552000	60.0484	0.070918	37.9525	3.03836	5.90634e+06
	C26	Chemicals	300596	0	1	0	0	0	1	1	0	600000000	18.0341	0.455152	28.4599	2.41918	1.53775e+08
	C26	Chemicals	300655	0	1	0	1	0	1	0	0	30900000	23.2099	0.504596	36.1153	2.35616	-7.15249e+07
	C26	Chemicals	300684	0	3	0	1	0	1	0	0	12240000	24.8237	0.246768	34.338	1.5589	1.35652e+08
	C26	Chemicals	300725	0	1	0	1	1	1	0	0	10410000	22.22	0.212086	44.025	1.73973	1.94301e+08
	C26	Chemicals	600135	1	3	0	0	1	0	0	1	649053600	34.1118	0.277668	98.1649	21.6932	1.03742e+08
	C26	Chemicals	600141	1	2	0	0	1	0	0	1	1782470600	22.0453	0.670311	9.41424	20.1781	2.36994e+09
	C26	Chemicals	600273	0	2	0	1	1	0	0	1	6.66227e+06	42.0449	0.19523	11.6656	16.5151	3.05172e+08
	C26	Chemicals	600309	1	2	0	0	1	0	1	1	52212072300	47.9243	0.489676	5.9647	18.0877	5.05714e+09
	C26	Chemicals	600328	1	3	1	0	1	0	1	1	2430000000	33.0781	0.575259	6.70214	19.0274	5.73493e+08
	C26	Chemicals	600389	1	2	0	1	0	1	0	1	214400000	29.1986	0.431662	12.7556	18.6849	3.2874e+08
	C26	Chemicals	600486	1	3	0	1	0	0	0	1	9.12811e+08	36.1682	0.350868	12.4245	17.4712	-1.64263e+08
	C26	Chemicals	600727	1	2	0	1	0	0	0	1	255760400	30.5578	0.286841	20.4828	22.5644	3.1733e+08
	C26	Chemicals	601216	0	3	0	1	0	1	0	1	919700300	31.9468	0.325985	9.70889	8.29041	3.95295e+09
	C26	Chemicals	603227	1	1	0	1	0	1	0	1	26830000	30.7099	0.501873	24.2685	4.48493	2.66071e+07
	C26	Chemicals	603330	0	3	0	1	0	0	0	0	24528600	36.1013	0.346148	41.1148	2.49863	-4.7535e+07
	C26	Chemicals	603639	0	2	0	1	1	1	0	0	100600000	38.3265	0.394173	12.2392	2.53699	2.02341e+08
	C26	Chemicals	603916	0	2	0	1	1	1	0	0	388600000	43.9688	0.407718	12.8238	1.49589	-1.30716e+08
	C26	Chemicals	603977	1	2	0	0	0	0	0	1	569843200	34.0868	0.270477	35.3387	3.06849	-1.29533e+08
	C27	Pharmaceuticals	000661	1	3	0	0	1	0	1	1	5636787900	22.3608	0.327952	20.3509	22.9342	8.09617e+08
	C27	Pharmaceuticals	000953	0	3	0	0	0	0	1	1	2.66209e+08	29.5859	1.64518	38.83	20.0822	-1.75453e+08
	C27	Pharmaceuticals	002019	0	3	0	1	0	1	0	1	716300000	43.182	0.29537	15.8457	15.3123	7.34536e+08
	C27	Pharmaceuticals	002317	0	2	0	1	0	1	0	1	66751700	26.054	0.246639	15.7973	9.36986	1.85206e+08
	C27	Pharmaceuticals	002750	0	2	0	1	0	0	0	1	52417300	43.8202	0.167122	162.196	4.30137	3.1929e+08
	C27	Pharmaceuticals	300108	0	3	0	1	0	1	1	1	618062224	23.9152	0.536661	15.1774	8.36164	1.32864e+08
	C27	Pharmaceuticals	300110	1	3	0	1	0	1	0	1	13750000	16.9168	0.284765	101.302	8.77808	5.35868e+07
	C27	Pharmaceuticals	300111	0	2	0	1	1	0	1	1	355000000	17.3687	0.878352	94.96	8.83288	4.60495e+06
	C27	Pharmaceuticals	300142	0	2	0	1	0	1	0	1	45000000	11.985	0.273768	27.6327	8.45753	-4.08509e+08
	C27	Pharmaceuticals	300147	0	3	0	1	1	1	0	1	900000	34.2398	0.534842	46.1683	8.13425	-6.36717e+08
	C27	Pharmaceuticals	300233	0	1	0	1	0	0	0	1	165000000	28.4864	0.226715	19.0091	8.07123	8.50726e+07
	C27	Pharmaceuticals	300381	0	2	0	1	0	0	0	1	3.60429e+07	34.8158	0.498722	22.2579	5.74247	-2.02115e+08
	C27	Pharmaceuticals	300406	0	3	0	1	1	1	0	1	332500000	13.355	0.087156	16.4055	4.38904	2.42631e+07
	C27	Pharmaceuticals	300439	0	2	0	1	0	0	0	1	4.01072e+08	50.8446	0.506234	18.6097	4.00822	1.14641e+07
	C27	Pharmaceuticals	300534	1	2	0	1	1	1	0	0	24480000	26.101	0.074095	141.322	2.73151	1.75243e+07
	C27	Pharmaceuticals	300630	0	3	1	1	1	1	0	0	9512300	35.1563	0.203526	44.4848	2.66849	-9.40633e+07
	C27	Pharmaceuticals	600332	1	3	1	1	1	0	0	1	1389119631	45.043	0.550452	16.4524	18.2411	-2.33774e+09
	C27	Pharmaceuticals	600436	1	2	0	1	1	1	0	1	165846800	57.9224	0.202792	46.3154	16.274	7.14382e+08
	C27	Pharmaceuticals	600572	1	2	0	1	1	0	0	1	127600000	26.5153	0.459314	19.5675	15.1425	4.41612e+08
	C27	Pharmaceuticals	600789	1	3	0	1	1	0	0	1	67997760	21.1191	0.532295	29.4761	21.8658	-9.51641e+08
	C27	Pharmaceuticals	603520	0	2	0	1	1	0	0	1	32372181	21.375	0.699044	33.134	3.66849	8.04927e+06
	C27	Pharmaceuticals	603566	0	1	0	1	0	1	0	1	65200000	33.2426	0.140567	28.1929	4.51781	4.60948e+08
	C27	Pharmaceuticals	603858	0	2	0	1	0	1	0	0	14400000	42.6089	0.307918	11.7467	2.24384	1.41216e+09
	C35	Special Equipment	000576	0	1	0	1	0	1	0	1	102000000	41.548	0.311863	24.6978	24.5123	1.97236e+08
	C35	Special Equipment	002097	1	3	0	1	0	0	0	1	1978892000	24.7864	0.654458	12.7246	12.4466	1.23843e+08
	C35	Special Equipment	002204	1	3	0	0	0	0	0	1	72232800	55.7065	0.577517	2469.87	11.9507	-1.08353e+08
	C35	Special Equipment	002382	0	2	0	1	0	0	0	1	74600000	33.9013	0.385762	40.3152	9.47123	-2.95905e+07
	C35	Special Equipment	002833	0	1	0	1	1	1	0	0	286116000	40.2486	0.197416	16.8447	2.44932	1.91942e+08
	C35	Special Equipment	002931	0	2	0	1	0	1	0	0	7.38964e+07	43.3366	0.192149	63.4583	1.2274	-1.55366e+08
	C35	Special Equipment	300195	0	3	0	1	1	0	0	1	136260400	25.2199	0.353343	41.6337	7.84384	-6.38509e+08
	C35	Special Equipment	300206	0	2	0	1	1	0	0	1	16725250	20.8612	0.127501	39.5592	7.95616	-6.71246e+07
	C35	Special Equipment	300246	0	1	0	1	0	1	0	1	89540000	33.5275	0.322352	20.521	7.48219	-2.41665e+07
	C35	Special Equipment	300368	1	1	0	1	1	1	0	1	1.07037e+07	28.8579	0.427271	86.3496	5.92055	2.70141e+08
	C35	Special Equipment	300385	1	2	0	1	0	1	0	1	489600000	39.1031	0.528925	48.1772	4.96164	-7.33789e+07
	C35	Special Equipment	300412	0	2	0	1	0	1	0	1	24750000	30.164	0.385132	36.9922	4.93151	8.10676e+06
	C35	Special Equipment	300453	0	2	0	1	0	1	0	1	81600000	29.2549	0.262395	43.9976	4.12329	-6.87293e+07
	C35	Special Equipment	300462	0	3	0	0	0	0	1	1	865000000	38.7706	0.291037	40.3903	4.32877	-1.27044e+08
	C35	Special Equipment	300595	0	2	0	1	0	1	0	0	3.08019e+07	37.2218	0.118335	41.4374	2.66575	-6.65873e+06
	C35	Special Equipment	300604	0	3	0	0	1	0	1	0	490322600	28.0978	0.306354	125.105	2.28767	-3.05491e+07
	C35	Special Equipment	600579	1	3	0	0	0	0	1	1	6402940500	51.5569	0.639351	38.8031	16.4137	-2.75454e+08
	C35	Special Equipment	600855	1	3	0	0	0	0	1	1	961057900	27.3875	0.455484	28.3947	25.6658	-1.75254e+08
	C35	Special Equipment	603012	0	2	0	1	0	0	0	1	477140000	17.7923	0.362609	25.378	4.29315	7.58778e+07
	C35	Special Equipment	603283	0	1	0	0	1	1	0	0	210000000	64.8719	0.4528	23.8104	1.4274	-2.40265e+08
	C35	Special Equipment	603301	0	1	0	1	0	1	0	0	104160000	55.71	0.39206	24.4458	0.80274	-2.22229e+08
	C35	Special Equipment	603690	0	2	0	0	1	0	1	0	680000000	36.0307	0.694703	101.666	2.18904	-1.23496e+08
	C35	Special Equipment	603917	0	3	1	1	1	0	0	0	18112000	14.5874	0.263858	19.3599	1.96438	-1.43862e+08
	C38	Electrical Machinery	000836	0	2	0	1	0	0	0	1	208400000	11.6272	0.447796	43.4209	21.5644	4.21672e+08
	C38	Electrical Machinery	002245	0	3	0	1	1	0	0	1	1164705882	32.2168	0.457983	10.2357	10.8575	7.43188e+07
	C38	Electrical Machinery	002350	0	3	0	1	0	0	0	1	126479274	36.7157	0.488215	28.466	8.98356	-1.04067e+08
	C38	Electrical Machinery	002459	0	2	0	0	0	0	1	1	7500000000	36.3866	0.143955	660.797	9.26301	2.38564e+08
	C38	Electrical Machinery	002471	0	1	0	1	1	0	0	1	90020650	20	0.700088	32.4889	9.10411	6.80716e+08
	C38	Electrical Machinery	002533	0	2	0	1	0	1	0	1	83028800	20.8252	0.387035	17.513	8.97808	-6.55852e+07
	C38	Electrical Machinery	002617	0	1	0	0	0	0	1	1	1485230800	32.7707	0.696755	14.23	7.63836	-1.80083e+08
	C38	Electrical Machinery	002622	0	2	0	1	0	1	0	1	79540650	23.8095	0.281589	71.7792	7.87397	-2.00572e+08
	C38	Electrical Machinery	002723	0	3	0	1	0	1	0	1	150000000	29.3194	0.412561	224.65	5.75342	-5.37323e+07
	C38	Electrical Machinery	002851	0	1	0	1	0	1	0	0	105448000	21.2484	0.470729	25.7595	2.65205	5.21213e+07
	C38	Electrical Machinery	002860	0	1	0	1	0	0	1	0	80661100	33.5564	0.172854	21.5904	1.81096	-1.29649e+07
	C38	Electrical Machinery	002922	0	1	0	1	0	0	0	0	10796010	45.525	0.331708	57.4423	1.90959	-3.43485e+08
	C38	Electrical Machinery	002927	0	3	0	1	0	0	1	0	101500000	54.6695	0.109284	72.2862	1.1726	-1.0603e+08
	C38	Electrical Machinery	300105	1	3	0	1	1	1	0	1	2570000	23.25	0.158534	267.938	9.0411	5.57173e+07
	C38	Electrical Machinery	300124	0	3	0	0	0	1	0	1	2487380000	18.6368	0.367357	27.6963	9.10959	-1.51882e+09
	C38	Electrical Machinery	300252	0	2	0	1	0	1	0	1	35000000	34.4103	0.506318	40.6235	8.1726	-4.18596e+08
	C38	Electrical Machinery	300272	0	2	0	1	0	1	0	1	67269000	37.9607	0.272617	9.12422	7.64658	-3.79737e+07
	C38	Electrical Machinery	300427	0	2	0	1	0	1	0	1	218953560	35.4233	0.387411	14.9626	4.10685	-7.46564e+08
	C38	Electrical Machinery	300484	0	2	0	1	0	1	0	1	5600000	15.4476	0.334352	94.9252	3.23014	192654
	C38	Electrical Machinery	300491	0	2	0	0	0	1	1	1	240681600	19.8114	0.198171	211.14	3.16164	-8.09415e+07
	C38	Electrical Machinery	300499	1	3	0	1	0	1	0	1	204000000	19.8916	0.465627	31.3568	3.74521	1.18657e+08
	C38	Electrical Machinery	300569	1	2	0	1	0	1	0	0	2.69599e+08	29.9976	0.438891	16.6514	2.5726	-4.2589e+08
	C38	Electrical Machinery	300660	0	2	0	1	1	1	0	0	105000000	37.0008	0.296381	17.8581	2.2411	6.0553e+07
	C38	Electrical Machinery	300670	0	2	0	0	0	0	1	0	309400000	39.5463	0.260908	89.0643	2.4274	1.77397e+07
	C38	Electrical Machinery	600468	1	3	1	1	0	1	0	1	630854100	51.0415	0.311356	79.7202	18.4849	-5.31055e+07
	C38	Electrical Machinery	600478	0	2	0	0	0	0	1	1	820668300	18.211	0.455677	1078.07	15.5342	-7.12564e+08
	C38	Electrical Machinery	600550	1	1	0	1	1	1	0	1	30000000	44.5574	0.866166	83.75	18.3041	2.72802e+08
	C38	Electrical Machinery	603507	0	2	0	1	0	1	0	0	1.8883e+08	29.114	0.501442	46.6029	1.21644	2.25085e+08
	C38	Electrical Machinery	603728	0	2	0	1	0	1	0	0	2.17799e+08	56.625	0.250337	31.5567	1.84932	7.66517e+07
	C39	Computer Communication	000536	1	2	0	1	1	1	0	1	289332870	26.3659	0.605061	25.23	25.8274	-3.19085e+09
	C39	Computer Communication	002130	0	2	0	1	1	0	0	1	1192500000	27.4795	0.563901	120.161	12.2274	4.32857e+08
	C39	Computer Communication	002151	0	2	0	1	1	0	0	1	2.77547e+07	28.5179	0.350986	82.3362	12.2767	-2.15243e+08
	C39	Computer Communication	002579	0	2	0	0	0	1	0	1	270000000	30.0071	0.570981	34.2231	8.55068	-235639
	C39	Computer Communication	002636	0	3	0	1	0	1	0	1	3.74337e+08	39.825	0.388697	17.1012	7.91507	1.26493e+09
	C39	Computer Communication	002729	0	2	0	1	0	1	0	1	40000000	42.5166	0.103468	66.5943	4.61918	1.02738e+07
	C39	Computer Communication	002815	0	2	0	1	1	1	0	0	274758490	59.8148	0.413987	21.6644	2.76164	-9.16129e+07
	C39	Computer Communication	002897	0	3	0	1	0	0	0	0	515000000	47.48	0.351735	47.1134	2.22192	-1.11917e+08
	C39	Computer Communication	300046	0	2	0	1	0	1	0	1	7400000	30.0197	0.147265	27.5062	9.93973	2.77766e+07
	C39	Computer Communication	300120	0	2	0	1	0	0	0	1	44356400	10.1042	0.30317	17.3353	9.08493	6.44406e+06
	C39	Computer Communication	300177	0	2	0	1	0	1	0	1	236300740	26.1677	0.243108	31.7037	8.15068	1.03146e+08
	C39	Computer Communication	300219	1	2	0	1	0	1	0	1	123500000	27.4723	0.381264	29.1944	8.37534	-1.16254e+08
	C39	Computer Communication	300227	0	3	0	1	0	1	0	1	188700000	17.6896	0.332606	31.0614	7.8411	-5.01874e+06
	C39	Computer Communication	300282	0	2	0	1	1	1	0	1	123165000	27.1971	0.143949	25.5831	7.80274	-5.69838e+08
	C39	Computer Communication	300331	0	2	0	1	1	0	0	1	12960000	22.2244	0.30812	44.3992	7.50959	-8.77681e+07
	C39	Computer Communication	300346	0	2	0	1	0	1	0	1	36850000	11.7397	0.175146	43.6736	7.06301	2.75848e+07
	C39	Computer Communication	300455	1	2	0	0	1	0	1	1	970382600	36.2636	0.134056	42.0977	4.4137	-9.18986e+07
	C39	Computer Communication	300516	1	3	1	1	1	0	0	0	224603000	58.25	0.127417	72.1489	2.59178	1.09285e+08
	C39	Computer Communication	300531	0	2	0	0	0	0	1	1	815000000	50.0175	0.374964	35.9754	3.32329	-7.99048e+07
	C39	Computer Communication	300548	1	3	1	1	0	1	0	0	36879150	20.156	0.154367	1317.63	2.87945	1.41072e+08
	C39	Computer Communication	300565	0	2	0	1	0	1	0	1	26667900	14.1361	0.27735	181.568	3.02192	1.67621e+08
	C39	Computer Communication	300581	0	3	1	1	1	1	0	0	13450000	45.6858	0.181901	32.2834	2.98904	7.70999e+07
	C39	Computer Communication	300602	0	2	0	1	0	1	0	0	250260000	50.6866	0.381029	41.0909	2.35342	-8.3053e+07
	C39	Computer Communication	300629	0	3	0	0	1	1	1	0	650000000	36.0354	0.268105	201.505	2.50411	-8.62885e+07
	C39	Computer Communication	300657	0	1	0	1	1	1	0	0	20400000	31.233	0.757247	28.436	1.72329	1.77519e+08
	C39	Computer Communication	300686	0	3	0	1	0	1	0	0	126000000	23.1474	0.438144	334.105	1.44658	-1.00477e+08
	C39	Computer Communication	300710	0	2	0	1	1	1	0	0	113817696	24.6801	0.241356	96.7647	1.96986	6.45286e+07
	C39	Computer Communication	300747	1	2	0	1	0	1	0	0	114750000	33.9985	0.139563	40.0353	1	-9.68195e+08
	C39	Computer Communication	600745	0	3	0	0	0	0	1	1	13538342000	24.1573	0.779784	186.658	23.1562	1.93672e+09
	C39	Computer Communication	600764	1	2	0	0	0	0	1	1	6750250100	64.68	0.277248	139.454	23.0932	-1.69099e+08
	C39	Computer Communication	600877	1	3	0	0	0	0	1	1	752628500	22.344	1.21274	10.85	23.5534	-5.53126e+08
	C39	Computer Communication	603186	0	2	0	1	1	0	0	0	23080000	42.5754	0.680997	26.2743	2.5589	7.11119e+06
	C39	Computer Communication	603386	0	2	0	0	0	0	1	0	728200000	71.9153	0.564545	46.6519	1.94795	7.1255e+07
	C39	Computer Communication	603501	0	2	0	0	0	0	1	0	16686521250	61.3046	0.642515	115.804	2.24658	-2.06141e+08
	C39	Computer Communication	603986	0	2	0	0	0	1	1	0	1700000000	13.5401	0.336844	43.911	2.7863	1.75409e+08
	I65	Software Information	000004	0	2	0	0	0	0	1	1	1281000000	28.4327	0.477966	157.14	28.9616	-1.34162e+08
	I65	Software Information	000948	1	2	0	1	0	1	0	1	9600000	26.8773	0.42717	23.8179	20.1918	1.62068e+08
	I65	Software Information	002368	1	1	0	1	1	1	0	1	48431800	38.7355	0.674983	30.5903	9.78356	8.87135e+08
	I65	Software Information	002417	0	2	0	1	1	1	0	1	90000000	20.019	0.213964	311.82	9.28493	6.31541e+07
	I65	Software Information	002439	0	2	0	1	1	1	0	1	64350000	27.7842	0.260549	32.9141	9.15616	1.33577e+08
	I65	Software Information	002602	0	3	0	0	0	0	1	1	29802517500	18.7086	0.17088	50.1401	7.86301	2.03501e+08
	I65	Software Information	002657	0	2	0	1	1	1	0	1	250000000	16.9126	0.333003	-17.92	7.76712	1.68511e+08
	I65	Software Information	002929	0	3	1	1	0	1	0	0	142370040	35.523	0.327917	35.0187	1.26575	8.2992e+07
	I65	Software Information	300017	0	2	0	1	0	1	0	1	99000000	15.7676	0.272757	23.8867	9.50137	-1.69584e+09
	I65	Software Information	300249	0	2	0	1	0	1	0	1	22000000	17.6004	0.66055	80.1777	8.1589	-1.97155e+08
	I65	Software Information	300302	0	2	0	0	1	1	1	1	580000000	19.814	0.094831	154.726	6.98356	-9.02333e+07
	I65	Software Information	300352	0	2	0	1	1	1	0	1	20000000	30.7749	0.121159	55.883	7.00274	-3.30313e+08
	I65	Software Information	300440	0	3	0	1	0	1	0	1	31200000	51.3699	0.357579	24.4796	4.63562	-3.74808e+08
	I65	Software Information	300508	0	3	1	1	1	1	0	1	37550000	34.3843	0.12958	27.67	3.32055	4.67097e+07
	I65	Software Information	300518	0	2	0	1	1	1	0	1	247500000	44.7602	0.333437	107.335	3.35342	3.29047e+08
	I65	Software Information	300552	0	1	0	1	0	1	0	0	5189600	52.1864	0.391361	250.444	2.2274	-2.78232e+06
	I65	Software Information	300578	0	2	0	0	0	0	0	0	1042277853	29.0771	0.157167	139.77	1.93973	1.55774e+07
	I65	Software Information	300603	0	2	0	0	0	0	1	0	1648000000	37.6976	0.670209	59.1401	1.96986	-2.4676e+08
	I65	Software Information	300624	0	1	0	1	0	1	0	0	127500000	19.2784	0.159014	61.0769	1.36164	-1.11136e+08
	I65	Software Information	300634	0	1	0	1	0	0	0	0	1774546	22.2744	0.236537	56.9121	1.66027	1.68613e+07
	I65	Software Information	300663	0	2	0	1	0	1	0	0	1500000	29.9905	0.475726	66.3034	1.57534	836115
	I65	Software Information	300682	0	1	0	0	1	0	1	0	3752960000	23.3206	0.363214	62.6773	1.84384	-110482
	I65	Software Information	300687	0	2	0	1	0	1	0	0	19000000	16.4061	0.212658	24.3085	2.36164	3.62124e+07
	I65	Software Information	600131	1	2	0	0	0	0	1	1	409704700	23.9211	0.489218	30.2364	21.7425	1.17552e+08
	I65	Software Information	600570	0	3	1	1	0	1	0	1	159860000	20.7206	0.450738	47.3399	15.6493	7.66948e+08
	I65	Software Information	603232	0	2	0	1	1	1	0	0	17068731	14.5574	0.140745	27.1186	2.2411	-2.07117e+07
	I65	Software Information	603322	0	2	0	1	0	1	0	0	34170000	46.6875	0.695446	70.0247	2.6274	-2.14897e+08
	I65	Software Information	603887	0	3	0	0	0	0	1	0	2333000000	31.3074	0.489019	28.009	2.54247	-2.57958e+08
	I65	Software Information	603990	0	1	0	1	0	1	0	0	38862000	14.9042	0.340283	48.1211	2.87397	9.54966e+07
